# Supplementary material for: Tetra­aqua­bis(nicotinamide-κN 1)cobalt(II) bis­(2-fluoro­benzoate)
Source: Acta Crystallogr Sect E Struct Rep Online. 2009 Feb 28;65(Pt 3):m341–2. doi: 10.1107/S1600536809006771 (PMC2968619; doi:10.1107/S1600536809006771)
Supplement: Supplementary file 2 [file e-65-0m341-Isup2.hkl]

#
# h,k,l, Fo-squared, sigma(Fo-squared), Fc and phi(calc)
#
data_I
_shelx_title ' shelxlhacalinecef-el1 in P -1'
_shelx_refln_list_code          6
_shelx_F_calc_maximum      118.02
_exptl_crystal_F_000       337.00
_reflns_d_resolution_high  0.7990
 
loop_
 _symmetry_equiv_pos_as_xyz
 'x, y, z'
 '-x, -y, -z'
 
_cell_length_a     7.2910
_cell_length_b     7.4520
_cell_length_c    14.4850
_cell_angle_alpha  82.160
_cell_angle_beta   77.275
_cell_angle_gamma  63.740
 
loop_
 _refln_index_h
 _refln_index_k
 _refln_index_l
 _refln_F_squared_meas
 _refln_F_squared_sigma
 _refln_F_calc
 _refln_phase_calc
1 0 0 5638.05 101.54 78.72 180.0
2 0 0 473.78 11.75 22.29 180.0
3 0 0 0.18 0.54 0.37 180.0
4 0 0 382.84 8.59 20.22 0.0
5 0 0 107.20 5.41 10.79 180.0
6 0 0 1.88 0.58 1.03 0.0
7 0 0 51.60 3.59 7.37 180.0
8 0 0 15.37 2.70 3.70 0.0
-7 1 0 11.05 2.37 2.27 0.0
-6 1 0 0.35 0.50 0.60 0.0
-5 1 0 11.43 1.02 3.65 180.0
-4 1 0 35.16 1.29 5.43 180.0
-3 1 0 632.32 13.36 23.83 0.0
-2 1 0 1796.74 24.24 43.96 180.0
-1 1 0 681.42 11.05 27.08 0.0
0 1 0 474.72 11.43 22.25 180.0
1 1 0 254.05 6.10 15.83 0.0
2 1 0 372.70 8.93 19.11 180.0
3 1 0 20.34 1.46 4.73 0.0
4 1 0 1332.90 28.72 37.14 180.0
5 1 0 1.47 0.44 0.94 0.0
6 1 0 288.61 9.89 16.86 0.0
7 1 0 32.57 2.82 5.63 0.0
8 1 0 74.10 5.26 8.76 180.0
-7 2 0 0.08 2.26 0.08 180.0
-6 2 0 0.30 0.83 0.65 0.0
-5 2 0 14.32 2.65 3.80 0.0
-4 2 0 306.35 7.85 17.46 0.0
-3 2 0 43.67 4.10 6.92 180.0
-2 2 0 186.53 8.39 12.60 0.0
-1 2 0 1448.94 26.82 36.42 180.0
0 2 0 13424.63 207.76 118.02 0.0
1 2 0 8276.58 98.82 94.20 180.0
2 2 0 11.25 0.53 2.43 180.0
3 2 0 47.66 1.29 6.87 180.0
4 2 0 506.84 10.28 21.57 0.0
5 2 0 866.96 15.22 29.14 180.0
6 2 0 292.29 9.51 17.32 0.0
7 2 0 1.64 0.46 1.19 180.0
8 2 0 8.87 1.12 3.08 0.0
-6 3 0 3.14 2.26 0.96 180.0
-5 3 0 66.80 3.59 7.93 0.0
-4 3 0 135.15 7.17 11.04 180.0
-3 3 0 8.31 0.88 2.38 0.0
-2 3 0 621.80 19.21 25.13 180.0
-1 3 0 260.80 6.73 16.85 0.0
0 3 0 75.81 1.91 8.42 180.0
1 3 0 82.02 2.10 8.51 0.0
2 3 0 806.98 12.03 27.45 180.0
3 3 0 2697.64 47.97 52.24 0.0
4 3 0 259.64 5.76 17.21 180.0
5 3 0 4.81 1.00 2.13 0.0
6 3 0 510.78 16.73 22.51 0.0
7 3 0 0.29 0.58 0.20 0.0
8 3 0 119.74 7.83 10.70 180.0
-5 4 0 20.31 2.86 4.53 0.0
-4 4 0 7.34 1.06 2.84 0.0
-3 4 0 158.87 6.83 11.79 180.0
-2 4 0 5.37 0.56 2.60 180.0
-1 4 0 130.80 3.97 10.68 180.0
0 4 0 2040.61 45.67 43.90 0.0
1 4 0 1549.12 30.02 39.91 180.0
2 4 0 541.38 12.55 23.68 0.0
3 4 0 227.78 5.53 14.46 180.0
4 4 0 11.15 0.59 2.34 0.0
5 4 0 174.44 5.87 12.79 180.0
6 4 0 375.45 12.06 19.15 0.0
7 4 0 313.42 13.60 17.72 180.0
8 4 0 4.48 0.79 2.24 0.0
-4 5 0 5.43 1.79 2.90 180.0
-3 5 0 30.22 3.48 5.76 0.0
-2 5 0 184.94 7.97 13.11 180.0
-1 5 0 268.60 9.79 16.54 0.0
0 5 0 37.65 1.28 5.59 180.0
1 5 0 639.01 15.37 24.90 0.0
2 5 0 19.73 0.76 4.33 180.0
3 5 0 72.33 2.60 9.52 0.0
4 5 0 269.54 5.57 16.80 180.0
5 5 0 9.33 0.74 2.85 0.0
6 5 0 28.40 2.33 5.36 0.0
7 5 0 15.70 1.62 3.45 0.0
8 5 0 119.29 6.31 10.67 180.0
-3 6 0 15.91 2.66 4.14 180.0
-2 6 0 90.36 5.19 9.59 0.0
-1 6 0 40.89 2.94 6.42 180.0
0 6 0 0.86 0.44 0.83 0.0
1 6 0 37.03 2.63 6.20 180.0
2 6 0 67.90 3.47 8.42 0.0
3 6 0 166.64 4.68 12.62 180.0
4 6 0 4.16 0.43 2.02 180.0
5 6 0 183.13 7.23 13.03 180.0
6 6 0 493.88 22.16 21.72 0.0
7 6 0 154.40 9.51 12.43 180.0
8 6 0 25.58 2.53 5.45 0.0
-2 7 0 42.30 5.27 7.05 180.0
-1 7 0 52.61 6.82 8.58 0.0
0 7 0 3.11 0.70 2.12 180.0
1 7 0 7.60 1.06 2.99 0.0
2 7 0 88.63 5.87 9.57 180.0
3 7 0 62.94 6.52 8.24 0.0
4 7 0 39.64 3.19 6.93 180.0
5 7 0 57.46 2.95 7.86 0.0
6 7 0 16.24 1.62 4.35 180.0
7 7 0 26.51 1.96 5.06 0.0
8 7 0 10.00 1.84 2.90 180.0
0 8 0 0.06 0.64 0.36 180.0
1 8 0 6.40 1.02 3.15 0.0
2 8 0 7.36 1.18 2.16 0.0
3 8 0 77.19 6.22 8.84 180.0
4 8 0 11.94 1.49 4.03 0.0
5 8 0 1.09 0.62 1.17 0.0
6 8 0 64.31 4.65 8.68 0.0
7 8 0 59.30 5.07 8.53 180.0
2 9 0 3.10 1.84 1.59 180.0
3 9 0 5.78 2.45 3.11 0.0
4 9 0 15.22 3.31 3.58 180.0
5 9 0 2.18 2.37 1.94 0.0
-4 -9 1 31.01 6.20 4.90 0.0
-3 -9 1 11.39 4.29 3.82 180.0
-7 -8 1 14.90 2.03 3.86 0.0
-6 -8 1 2.50 0.66 1.61 0.0
-5 -8 1 3.10 0.74 1.96 0.0
-4 -8 1 20.20 2.63 4.92 180.0
-3 -8 1 40.27 4.47 6.34 0.0
-2 -8 1 10.14 2.35 3.39 180.0
-1 -8 1 4.71 0.81 2.83 180.0
0 -8 1 0.07 0.46 0.12 180.0
-7 -7 1 144.05 10.15 12.11 180.0
-6 -7 1 250.61 16.95 15.54 0.0
-5 -7 1 188.88 12.01 13.67 180.0
-4 -7 1 36.07 2.73 6.05 0.0
-3 -7 1 103.11 7.00 10.56 180.0
-2 -7 1 10.23 0.87 3.28 0.0
-1 -7 1 1.76 0.51 1.40 0.0
0 -7 1 26.90 2.50 5.50 0.0
1 -7 1 16.30 1.84 4.46 180.0
2 -7 1 24.14 4.13 5.42 0.0
-8 -6 1 34.53 2.69 5.77 180.0
-7 -6 1 39.16 3.06 6.15 0.0
-6 -6 1 110.04 5.44 10.57 180.0
-5 -6 1 136.70 4.48 11.83 0.0
-4 -6 1 36.47 2.13 5.87 180.0
-3 -6 1 48.37 2.52 6.45 0.0
-2 -6 1 25.38 1.43 4.92 180.0
-1 -6 1 110.53 4.54 10.46 180.0
0 -6 1 179.84 8.73 13.39 0.0
1 -6 1 20.89 1.80 4.82 0.0
3 -6 1 5.14 1.38 2.37 0.0
-8 -5 1 5.33 0.90 2.05 0.0
-7 -5 1 366.54 14.76 18.85 180.0
-6 -5 1 645.25 20.73 23.98 0.0
-5 -5 1 327.23 10.23 17.17 180.0
-4 -5 1 257.93 6.14 16.35 0.0
-3 -5 1 21.95 1.06 4.28 0.0
-2 -5 1 16.27 0.77 3.95 0.0
-1 -5 1 206.94 4.54 13.95 180.0
0 -5 1 524.72 12.39 22.05 0.0
1 -5 1 101.75 3.84 10.25 180.0
2 -5 1 88.33 3.55 9.05 0.0
3 -5 1 55.03 4.38 7.66 180.0
4 -5 1 1.58 0.82 1.40 0.0
-8 -4 1 15.36 1.72 4.03 180.0
-7 -4 1 222.27 14.25 15.10 0.0
-6 -4 1 460.45 16.16 21.09 180.0
-5 -4 1 232.02 4.86 15.11 0.0
-4 -4 1 20.30 0.96 4.97 0.0
-3 -4 1 79.87 1.99 8.88 0.0
-2 -4 1 1302.27 31.18 36.67 180.0
-1 -4 1 523.51 10.27 21.17 180.0
0 -4 1 319.27 9.27 16.09 0.0
1 -4 1 42.11 1.38 6.33 180.0
2 -4 1 130.83 5.23 10.63 180.0
3 -4 1 99.22 4.41 9.37 0.0
4 -4 1 52.83 4.35 7.33 180.0
5 -4 1 24.93 2.76 5.37 0.0
-8 -3 1 9.08 1.79 3.64 0.0
-7 -3 1 58.76 3.28 7.91 180.0
-6 -3 1 618.50 19.36 24.65 0.0
-5 -3 1 139.69 3.11 12.23 180.0
-4 -3 1 153.49 3.56 13.40 0.0
-3 -3 1 616.43 12.21 24.79 180.0
-2 -3 1 836.77 13.14 27.92 0.0
-1 -3 1 789.57 12.58 27.11 180.0
0 -3 1 426.52 9.17 21.47 0.0
1 -3 1 98.48 2.45 10.11 180.0
2 -3 1 480.71 11.85 22.17 0.0
3 -3 1 37.83 1.63 6.22 180.0
4 -3 1 124.37 5.32 10.84 0.0
5 -3 1 231.13 13.35 14.51 180.0
6 -3 1 91.77 6.73 9.22 0.0
-8 -2 1 8.32 1.19 3.11 180.0
-7 -2 1 9.94 1.13 3.49 0.0
-6 -2 1 1190.64 51.46 34.41 180.0
-5 -2 1 962.68 17.23 30.51 0.0
-4 -2 1 226.33 5.09 13.88 180.0
-3 -2 1 83.49 2.04 8.21 180.0
-2 -2 1 4341.47 61.57 70.61 180.0
-1 -2 1 2.67 0.21 1.12 180.0
0 -2 1 8460.05 85.80 95.72 0.0
1 -2 1 41.35 1.10 7.25 180.0
2 -2 1 848.64 19.22 28.32 180.0
3 -2 1 1067.84 24.85 33.06 0.0
4 -2 1 117.77 6.51 11.34 180.0
5 -2 1 0.00 0.99 0.03 0.0
6 -2 1 4.83 0.82 2.05 0.0
7 -2 1 0.74 1.10 0.23 0.0
-8 -1 1 18.06 2.08 4.35 0.0
-7 -1 1 118.52 5.13 10.81 180.0
-6 -1 1 65.50 3.93 8.60 0.0
-5 -1 1 87.91 2.89 10.35 180.0
-4 -1 1 713.37 16.95 27.77 0.0
-3 -1 1 68.30 1.72 8.27 180.0
-2 -1 1 250.28 6.27 12.68 0.0
-1 -1 1 859.35 16.47 28.90 180.0
0 -1 1 976.69 13.46 34.57 0.0
1 -1 1 167.22 4.56 15.75 180.0
2 -1 1 2921.14 47.51 54.11 0.0
3 -1 1 1870.36 36.79 41.63 180.0
4 -1 1 111.81 3.41 10.86 180.0
5 -1 1 281.60 9.96 16.62 180.0
6 -1 1 300.79 15.61 17.60 0.0
7 -1 1 48.98 3.88 7.00 180.0
-7 0 1 32.02 2.97 5.95 0.0
-6 0 1 504.81 13.63 22.48 180.0
-5 0 1 619.66 16.81 24.94 0.0
-4 0 1 16.00 0.62 4.27 180.0
-3 0 1 220.33 5.59 15.82 0.0
-2 0 1 228.13 5.81 18.32 180.0
-1 0 1 1458.32 19.94 41.60 0.0
1 0 1 823.70 14.68 26.65 0.0
2 0 1 122.10 3.07 10.09 180.0
3 0 1 783.97 14.98 30.31 0.0
4 0 1 299.13 7.59 18.87 180.0
5 0 1 12.76 0.92 3.57 180.0
6 0 1 109.00 4.11 10.92 0.0
7 0 1 60.34 4.45 7.92 0.0
8 0 1 3.77 1.14 2.05 180.0
-7 1 1 18.58 3.00 4.54 180.0
-6 1 1 27.27 2.65 5.67 0.0
-5 1 1 91.85 5.21 9.46 0.0
-4 1 1 52.04 1.82 7.38 0.0
-3 1 1 1120.53 20.58 32.58 180.0
-2 1 1 469.89 10.60 20.63 0.0
-1 1 1 2067.89 64.32 46.08 180.0
0 1 1 20.10 0.69 2.23 180.0
1 1 1 2874.48 32.57 58.53 180.0
2 1 1 793.85 12.70 28.86 0.0
3 1 1 338.97 7.59 16.69 180.0
4 1 1 27.23 1.10 4.03 0.0
5 1 1 306.30 5.95 18.02 180.0
6 1 1 631.22 21.39 25.51 0.0
7 1 1 60.28 4.32 8.26 180.0
8 1 1 9.01 1.34 3.83 0.0
-6 2 1 19.04 3.82 4.60 180.0
-5 2 1 260.74 8.64 15.62 0.0
-4 2 1 171.72 4.40 13.20 180.0
-3 2 1 176.05 4.60 13.86 0.0
-2 2 1 975.32 25.27 31.76 180.0
-1 2 1 814.64 18.27 28.83 0.0
0 2 1 1070.72 16.94 29.91 180.0
1 2 1 6213.00 111.53 76.55 0.0
2 2 1 1.80 0.26 0.92 0.0
3 2 1 366.44 8.85 21.01 0.0
4 2 1 405.12 7.64 20.43 180.0
5 2 1 473.83 8.60 20.98 0.0
6 2 1 3.98 0.49 1.89 0.0
7 2 1 40.98 3.19 6.77 180.0
8 2 1 11.63 2.15 3.61 180.0
-6 3 1 12.16 2.16 3.25 180.0
-5 3 1 3.18 2.26 1.80 180.0
-4 3 1 67.66 3.54 7.53 0.0
-3 3 1 300.04 7.29 17.01 180.0
-2 3 1 10.75 1.12 2.28 180.0
-1 3 1 164.64 3.99 12.73 180.0
0 3 1 362.24 8.64 20.14 0.0
1 3 1 140.31 4.25 12.90 180.0
2 3 1 2814.87 36.68 52.29 0.0
3 3 1 1308.80 26.47 34.21 180.0
4 3 1 26.50 1.25 4.36 0.0
5 3 1 128.45 3.96 12.03 180.0
6 3 1 110.81 3.84 11.06 0.0
7 3 1 15.99 1.34 3.99 180.0
8 3 1 19.10 2.06 4.37 0.0
-5 4 1 6.15 1.64 1.80 0.0
-4 4 1 27.67 3.20 5.89 180.0
-3 4 1 243.70 8.94 14.72 0.0
-2 4 1 1.46 0.49 0.72 0.0
-1 4 1 163.26 4.16 12.02 0.0
0 4 1 2282.64 58.30 46.01 180.0
1 4 1 5357.18 108.25 72.14 0.0
2 4 1 398.89 9.13 19.76 180.0
3 4 1 17.83 0.70 3.46 180.0
4 4 1 759.00 16.94 27.28 180.0
5 4 1 61.05 2.03 7.01 0.0
6 4 1 19.57 1.13 4.21 180.0
7 4 1 2.61 1.46 1.02 180.0
8 4 1 2.70 0.75 1.84 180.0
-4 5 1 1.21 0.53 0.89 0.0
-3 5 1 17.68 2.09 3.99 180.0
-2 5 1 17.70 1.80 4.28 0.0
-1 5 1 32.57 1.72 5.75 180.0
0 5 1 350.52 7.05 18.54 0.0
1 5 1 900.16 19.86 29.59 180.0
2 5 1 192.91 5.72 12.96 0.0
3 5 1 13.59 0.86 3.41 180.0
4 5 1 75.57 2.58 8.65 0.0
5 5 1 50.89 2.46 7.20 180.0
6 5 1 13.19 0.94 3.87 0.0
7 5 1 13.19 1.64 3.71 0.0
8 5 1 146.62 7.73 11.66 0.0
-3 6 1 26.13 3.10 5.45 0.0
-2 6 1 140.56 10.69 11.54 180.0
-1 6 1 41.40 2.94 6.03 0.0
0 6 1 317.45 13.37 18.37 180.0
1 6 1 745.15 44.94 26.93 0.0
2 6 1 389.36 9.94 19.56 180.0
3 6 1 1.54 0.39 1.43 180.0
4 6 1 112.86 3.96 9.89 180.0
5 6 1 360.87 13.21 18.84 0.0
6 6 1 106.08 3.16 10.04 180.0
7 6 1 6.87 0.83 2.58 0.0
8 6 1 1.48 0.63 1.08 180.0
-2 7 1 4.19 1.42 2.25 0.0
-1 7 1 27.09 3.65 5.36 180.0
0 7 1 38.77 2.52 6.13 0.0
1 7 1 51.08 3.65 7.31 180.0
2 7 1 219.38 11.58 14.52 0.0
3 7 1 9.20 1.49 3.46 180.0
4 7 1 36.12 2.70 6.98 0.0
5 7 1 41.42 3.18 6.67 180.0
6 7 1 0.68 0.79 0.77 0.0
7 7 1 29.05 2.14 5.13 0.0
8 7 1 1.97 1.23 1.36 0.0
0 8 1 16.90 2.82 5.49 180.0
1 8 1 79.42 5.85 9.93 0.0
2 8 1 88.24 7.22 9.93 180.0
3 8 1 80.01 7.53 9.12 0.0
4 8 1 72.75 5.72 8.00 180.0
5 8 1 9.03 1.32 3.32 0.0
6 8 1 27.31 2.93 5.47 180.0
7 8 1 12.91 1.95 3.77 0.0
2 9 1 42.48 6.56 7.89 0.0
3 9 1 2.61 1.59 2.19 180.0
4 9 1 0.00 1.12 0.55 180.0
5 9 1 5.09 1.38 2.36 180.0
-4 -9 2 25.05 7.37 4.83 180.0
-6 -8 2 4.44 1.12 2.82 180.0
-5 -8 2 0.71 0.66 0.57 180.0
-4 -8 2 47.03 8.18 7.58 0.0
-3 -8 2 36.35 5.44 6.58 180.0
-2 -8 2 75.66 10.21 8.93 0.0
-1 -8 2 127.72 22.68 10.96 180.0
0 -8 2 73.45 10.90 9.47 0.0
-7 -7 2 3.23 0.78 2.04 180.0
-6 -7 2 15.87 1.74 4.26 180.0
-5 -7 2 32.54 3.02 5.84 0.0
-4 -7 2 60.95 3.45 7.86 180.0
-3 -7 2 120.92 7.89 11.27 0.0
-2 -7 2 23.91 1.93 5.20 180.0
-1 -7 2 5.18 0.59 2.60 180.0
0 -7 2 0.00 0.52 0.02 180.0
1 -7 2 7.58 1.04 2.85 0.0
2 -7 2 1.44 0.79 0.79 180.0
-8 -6 2 42.69 3.72 6.63 0.0
-7 -6 2 11.17 1.43 3.47 180.0
-6 -6 2 6.20 0.97 2.16 180.0
-5 -6 2 0.06 0.58 0.19 180.0
-4 -6 2 378.79 12.93 19.65 0.0
-3 -6 2 54.73 2.81 7.17 180.0
-2 -6 2 57.25 2.95 7.27 0.0
-1 -6 2 257.65 9.66 16.19 180.0
0 -6 2 43.58 3.15 6.70 0.0
1 -6 2 41.74 3.32 6.81 180.0
2 -6 2 24.32 2.71 4.90 0.0
3 -6 2 28.36 2.63 5.19 180.0
-8 -5 2 58.39 3.52 7.80 180.0
-7 -5 2 100.87 4.40 10.27 0.0
-6 -5 2 135.48 3.72 10.84 180.0
-5 -5 2 175.51 5.77 12.27 0.0
-4 -5 2 280.18 7.82 16.15 180.0
-3 -5 2 105.92 3.38 10.68 0.0
-2 -5 2 8.42 0.57 3.43 180.0
-1 -5 2 13.60 0.61 4.05 180.0
0 -5 2 183.12 7.64 12.82 180.0
1 -5 2 117.61 4.32 10.67 0.0
2 -5 2 0.07 0.43 0.18 0.0
3 -5 2 33.11 3.90 5.39 0.0
4 -5 2 6.57 1.21 2.23 0.0
-8 -4 2 83.78 5.83 9.19 0.0
-7 -4 2 122.71 7.70 11.41 180.0
-6 -4 2 0.60 0.70 0.63 180.0
-5 -4 2 35.86 1.82 5.61 0.0
-4 -4 2 101.40 2.99 9.55 0.0
-3 -4 2 864.80 19.52 28.31 180.0
-2 -4 2 15.57 1.14 3.55 0.0
-1 -4 2 264.71 6.51 16.63 180.0
0 -4 2 218.15 5.37 15.87 0.0
1 -4 2 97.10 2.93 10.43 180.0
2 -4 2 17.74 1.01 4.15 0.0
3 -4 2 0.25 0.53 0.43 180.0
4 -4 2 41.25 4.22 6.28 0.0
5 -4 2 125.14 10.64 11.41 180.0
-8 -3 2 69.79 5.19 8.34 180.0
-7 -3 2 39.57 3.24 5.89 0.0
-6 -3 2 483.43 17.11 21.82 180.0
-5 -3 2 223.21 4.01 14.76 0.0
-4 -3 2 329.92 7.63 18.42 180.0
-3 -3 2 1470.02 27.59 38.88 0.0
-2 -3 2 361.73 6.76 19.78 180.0
-1 -3 2 48.66 1.27 7.24 0.0
0 -3 2 2.99 0.25 2.18 0.0
1 -3 2 1062.45 21.58 31.73 0.0
2 -3 2 39.78 1.32 5.16 0.0
3 -3 2 0.23 0.38 0.40 0.0
4 -3 2 84.67 5.09 8.93 180.0
5 -3 2 7.85 2.85 1.50 0.0
6 -3 2 6.15 3.40 3.22 180.0
-8 -2 2 2.62 1.22 1.57 0.0
-7 -2 2 49.54 3.57 7.91 180.0
-6 -2 2 14.03 1.11 4.25 0.0
-5 -2 2 424.16 7.00 20.23 180.0
-4 -2 2 655.39 13.97 25.21 0.0
-3 -2 2 74.31 1.90 8.48 180.0
-2 -2 2 313.65 7.52 17.35 0.0
-1 -2 2 205.53 5.01 14.61 180.0
0 -2 2 2362.64 31.33 48.36 180.0
1 -2 2 2.81 0.29 0.86 180.0
2 -2 2 332.96 7.44 18.09 0.0
3 -2 2 324.50 7.12 16.94 180.0
4 -2 2 15.06 0.97 3.86 0.0
5 -2 2 291.10 11.18 16.83 180.0
6 -2 2 139.18 12.40 11.85 0.0
7 -2 2 0.16 1.19 0.12 180.0
-8 -1 2 48.59 4.57 6.45 180.0
-7 -1 2 116.87 6.63 10.49 0.0
-6 -1 2 248.56 7.13 16.07 180.0
-5 -1 2 1341.28 27.39 37.43 0.0
-4 -1 2 466.24 10.22 22.10 180.0
-3 -1 2 1086.23 20.45 31.71 0.0
-2 -1 2 52.02 1.31 7.09 0.0
-1 -1 2 39.87 1.05 6.89 0.0
0 -1 2 1570.86 23.61 39.85 180.0
1 -1 2 215.97 5.57 14.34 0.0
2 -1 2 541.76 11.90 23.20 180.0
3 -1 2 507.26 10.49 22.86 0.0
4 -1 2 103.29 3.39 10.18 180.0
5 -1 2 3.53 0.91 1.29 0.0
6 -1 2 17.55 1.58 4.46 180.0
7 -1 2 26.64 2.43 5.10 0.0
-7 0 2 37.93 4.08 6.83 180.0
-6 0 2 239.81 7.45 15.84 0.0
-5 0 2 615.07 11.92 24.44 180.0
-4 0 2 239.92 5.87 15.84 0.0
-3 0 2 1.52 0.39 0.93 180.0
-2 0 2 854.92 13.77 27.47 180.0
-1 0 2 2120.16 47.78 47.95 180.0
0 0 2 190.33 5.17 14.44 180.0
1 0 2 855.42 14.38 29.86 0.0
2 0 2 266.85 6.56 17.28 0.0
3 0 2 70.98 1.79 8.32 180.0
4 0 2 479.30 10.65 22.55 0.0
5 0 2 1.11 0.48 0.84 180.0
6 0 2 85.09 3.41 9.41 0.0
7 0 2 42.07 3.53 6.37 180.0
8 0 2 33.92 5.17 5.99 0.0
-7 1 2 50.66 3.77 7.18 0.0
-6 1 2 239.83 26.97 16.85 180.0
-5 1 2 314.38 11.68 18.55 0.0
-4 1 2 87.80 2.78 9.46 180.0
-3 1 2 305.49 6.95 16.05 0.0
-2 1 2 2364.80 38.12 48.57 180.0
-1 1 2 866.46 13.76 30.43 0.0
0 1 2 580.28 12.16 25.04 180.0
1 1 2 363.93 8.54 19.30 0.0
2 1 2 0.00 0.31 0.03 0.0
3 1 2 614.83 9.89 24.33 0.0
4 1 2 999.44 20.40 31.01 180.0
5 1 2 71.49 3.15 8.30 0.0
6 1 2 275.64 9.37 16.53 180.0
7 1 2 29.40 3.06 5.97 0.0
8 1 2 8.09 1.19 3.38 180.0
-6 2 2 19.21 2.60 4.54 0.0
-5 2 2 817.58 26.13 27.71 180.0
-4 2 2 341.92 8.76 17.60 0.0
-3 2 2 29.87 2.40 4.17 0.0
-2 2 2 293.30 9.28 17.99 0.0
-1 2 2 829.80 11.84 27.98 180.0
0 2 2 6.13 0.46 2.93 180.0
1 2 2 5723.46 136.72 76.83 0.0
2 2 2 554.40 11.78 25.99 0.0
3 2 2 384.94 8.63 20.99 180.0
4 2 2 291.19 6.72 17.68 0.0
5 2 2 286.71 5.17 17.56 180.0
6 2 2 14.59 0.97 3.67 0.0
7 2 2 9.37 1.44 2.43 180.0
8 2 2 24.42 2.35 4.77 0.0
-6 3 2 46.08 4.89 7.16 180.0
-5 3 2 201.23 15.08 13.74 0.0
-4 3 2 178.01 6.59 12.89 180.0
-3 3 2 190.72 10.75 13.14 0.0
-2 3 2 192.57 6.75 13.54 180.0
-1 3 2 610.44 11.50 24.30 0.0
0 3 2 195.97 4.81 15.66 180.0
1 3 2 1329.70 28.67 35.00 180.0
2 3 2 1599.27 25.22 39.04 180.0
3 3 2 3542.19 64.82 56.60 0.0
4 3 2 1856.27 39.39 41.63 180.0
5 3 2 2.08 0.37 1.10 0.0
6 3 2 185.16 4.18 13.59 180.0
7 3 2 217.94 6.39 14.89 0.0
8 3 2 9.57 1.23 3.18 0.0
9 3 2 3.95 2.23 1.99 0.0
-5 4 2 94.55 6.77 9.36 180.0
-4 4 2 365.39 18.09 18.23 0.0
-3 4 2 10.71 1.35 2.94 180.0
-2 4 2 0.13 0.52 0.17 0.0
-1 4 2 74.75 2.27 8.18 180.0
0 4 2 299.35 7.72 16.45 0.0
1 4 2 90.69 3.08 9.34 180.0
2 4 2 88.58 2.83 10.30 0.0
3 4 2 391.93 8.98 20.46 180.0
4 4 2 274.99 6.27 16.71 0.0
5 4 2 1.91 0.69 0.95 0.0
6 4 2 6.66 0.59 1.92 0.0
7 4 2 21.35 1.67 4.61 180.0
8 4 2 25.01 3.27 4.98 0.0
9 4 2 0.68 1.13 1.76 180.0
-4 5 2 18.84 2.97 4.42 180.0
-3 5 2 12.33 1.77 3.39 0.0
-2 5 2 127.97 6.46 10.78 180.0
-1 5 2 35.09 1.84 5.90 0.0
0 5 2 279.78 6.08 17.02 180.0
1 5 2 28.91 1.27 5.46 0.0
2 5 2 79.23 3.01 8.05 180.0
3 5 2 948.52 17.61 29.42 0.0
4 5 2 381.52 6.82 17.79 180.0
5 5 2 104.17 2.41 10.34 0.0
6 5 2 43.20 2.52 6.88 180.0
7 5 2 218.11 9.77 14.77 0.0
8 5 2 39.48 3.14 6.22 180.0
9 5 2 0.86 2.00 0.60 0.0
-3 6 2 22.70 2.69 4.84 180.0
-2 6 2 50.51 4.02 7.09 0.0
-1 6 2 62.02 3.38 8.18 180.0
0 6 2 70.60 4.17 8.52 0.0
1 6 2 105.33 4.49 9.88 180.0
2 6 2 214.99 6.21 14.37 0.0
3 6 2 2.36 1.06 1.41 180.0
4 6 2 7.65 0.74 2.51 0.0
5 6 2 228.85 7.87 14.60 180.0
6 6 2 68.72 2.76 7.88 0.0
7 6 2 63.36 2.95 7.87 180.0
8 6 2 2.51 1.35 0.67 180.0
-2 7 2 2.59 0.97 1.18 180.0
-1 7 2 27.44 3.33 5.31 0.0
0 7 2 16.46 1.99 4.23 180.0
1 7 2 10.33 1.23 2.92 0.0
2 7 2 19.52 1.87 4.04 180.0
3 7 2 268.86 10.45 15.69 0.0
4 7 2 221.37 7.96 14.28 180.0
5 7 2 68.80 3.42 8.62 0.0
6 7 2 53.19 2.84 7.58 180.0
7 7 2 18.99 2.06 3.89 0.0
8 7 2 0.11 0.67 0.87 180.0
0 8 2 15.36 2.66 4.32 0.0
1 8 2 77.93 5.45 8.93 180.0
2 8 2 54.15 4.44 7.63 0.0
3 8 2 86.30 6.85 9.21 180.0
4 8 2 14.20 1.71 3.51 0.0
5 8 2 29.72 3.42 5.70 180.0
6 8 2 22.24 3.05 5.37 0.0
7 8 2 17.47 2.47 4.33 180.0
2 9 2 29.35 4.19 5.80 180.0
3 9 2 18.64 2.82 4.42 0.0
4 9 2 12.17 2.10 3.80 180.0
5 9 2 24.45 3.60 4.67 0.0
-6 -8 3 38.12 4.70 6.24 180.0
-5 -8 3 5.79 1.22 2.52 0.0
-4 -8 3 0.64 0.89 0.32 0.0
-3 -8 3 60.44 5.84 7.94 0.0
-2 -8 3 21.07 3.20 4.72 180.0
-1 -8 3 24.23 4.15 4.71 0.0
0 -8 3 22.44 7.21 5.28 180.0
-7 -7 3 25.97 3.03 5.50 0.0
-6 -7 3 10.69 1.39 3.16 180.0
-5 -7 3 14.50 1.40 3.90 180.0
-4 -7 3 28.44 3.87 5.47 0.0
-3 -7 3 19.80 2.00 4.65 180.0
-2 -7 3 14.12 1.44 3.96 0.0
-1 -7 3 33.94 3.12 6.53 180.0
0 -7 3 0.05 0.48 0.11 0.0
1 -7 3 34.89 2.84 6.56 180.0
2 -7 3 3.64 4.15 3.72 0.0
-8 -6 3 7.17 1.37 2.19 180.0
-7 -6 3 20.86 2.40 4.05 0.0
-6 -6 3 19.86 1.87 4.65 180.0
-5 -6 3 85.27 2.78 9.69 0.0
-4 -6 3 75.94 2.65 9.51 180.0
-3 -6 3 55.74 3.30 7.41 0.0
-2 -6 3 71.75 4.16 8.75 180.0
-1 -6 3 178.55 10.01 13.19 0.0
0 -6 3 131.66 4.87 11.04 180.0
1 -6 3 27.23 2.15 5.36 0.0
2 -6 3 12.99 1.31 4.15 180.0
3 -6 3 58.22 4.41 7.92 0.0
-8 -5 3 6.42 1.41 3.24 0.0
-7 -5 3 6.54 0.78 2.43 180.0
-6 -5 3 40.71 3.22 6.42 180.0
-5 -5 3 134.83 4.63 11.29 180.0
-4 -5 3 60.60 2.94 7.22 0.0
-3 -5 3 12.16 1.00 3.62 180.0
-2 -5 3 24.78 1.03 4.61 180.0
-1 -5 3 29.25 1.13 6.07 180.0
0 -5 3 194.69 7.58 13.47 0.0
1 -5 3 36.48 2.00 5.74 180.0
2 -5 3 63.83 3.01 7.55 0.0
3 -5 3 3.73 1.19 2.13 180.0
4 -5 3 20.36 3.13 4.43 0.0
-8 -4 3 19.71 1.95 4.26 180.0
-7 -4 3 128.75 6.14 10.87 0.0
-6 -4 3 68.13 2.97 8.36 180.0
-5 -4 3 43.00 2.16 5.93 180.0
-4 -4 3 3.20 0.56 1.69 0.0
-3 -4 3 985.66 18.41 29.76 0.0
-2 -4 3 288.17 9.03 16.68 180.0
-1 -4 3 895.27 19.48 29.77 0.0
0 -4 3 1317.40 30.21 35.34 180.0
1 -4 3 110.34 3.34 9.85 0.0
2 -4 3 0.07 0.36 0.14 180.0
3 -4 3 7.34 1.39 2.80 0.0
4 -4 3 167.65 12.87 12.37 180.0
5 -4 3 6.47 1.32 2.11 0.0
-8 -3 3 8.73 1.51 2.73 0.0
-7 -3 3 15.93 1.63 3.98 180.0
-6 -3 3 10.34 0.99 2.86 180.0
-5 -3 3 5.07 0.58 1.89 180.0
-4 -3 3 121.85 3.59 11.41 0.0
-3 -3 3 154.83 4.27 13.76 180.0
-2 -3 3 1151.14 23.41 34.43 0.0
-1 -3 3 6.35 0.46 2.78 180.0
0 -3 3 20.62 0.66 4.74 180.0
1 -3 3 286.17 6.95 16.54 180.0
2 -3 3 10.45 0.51 3.40 0.0
3 -3 3 52.65 2.57 6.67 0.0
4 -3 3 28.86 2.08 5.69 0.0
5 -3 3 48.00 2.79 6.72 180.0
6 -3 3 27.69 3.31 5.30 0.0
-8 -2 3 0.01 1.42 0.13 0.0
-7 -2 3 141.23 5.84 11.79 0.0
-6 -2 3 16.07 1.25 4.05 180.0
-5 -2 3 2.88 0.51 1.41 0.0
-4 -2 3 10.45 0.62 2.30 180.0
-3 -2 3 1409.36 26.32 36.04 0.0
-2 -2 3 3950.05 51.86 63.16 180.0
-1 -2 3 197.53 5.08 14.95 0.0
0 -2 3 939.98 12.89 33.00 180.0
1 -2 3 146.51 3.80 11.09 180.0
2 -2 3 457.89 10.09 20.41 180.0
3 -2 3 290.81 5.80 17.03 0.0
4 -2 3 94.84 2.29 9.92 180.0
5 -2 3 170.99 8.44 12.60 0.0
6 -2 3 69.26 6.37 7.78 180.0
7 -2 3 18.99 3.40 4.71 0.0
-8 -1 3 56.31 6.74 7.87 0.0
-7 -1 3 55.88 3.82 7.50 180.0
-6 -1 3 1.36 0.89 1.04 0.0
-5 -1 3 23.36 1.31 4.65 180.0
-4 -1 3 542.05 10.08 24.20 0.0
-3 -1 3 1080.45 21.75 34.54 180.0
-2 -1 3 116.79 3.06 11.07 0.0
-1 -1 3 261.85 6.23 18.32 0.0
0 -1 3 44.66 1.93 5.11 0.0
1 -1 3 193.04 4.84 13.75 180.0
2 -1 3 1562.23 28.95 40.86 0.0
3 -1 3 195.05 4.84 11.58 0.0
4 -1 3 13.59 0.69 2.65 180.0
5 -1 3 3.92 0.75 2.40 0.0
6 -1 3 1.50 1.13 0.91 0.0
7 -1 3 92.61 6.12 9.54 180.0
-7 0 3 86.10 6.25 10.22 0.0
-6 0 3 362.31 16.00 19.16 180.0
-5 0 3 62.15 3.11 7.91 180.0
-4 0 3 55.46 1.78 7.09 180.0
-3 0 3 438.67 8.86 19.46 0.0
-2 0 3 1202.31 19.31 34.56 180.0
-1 0 3 106.62 2.65 12.81 0.0
0 0 3 2074.11 33.05 52.05 180.0
1 0 3 2021.50 29.97 45.40 0.0
2 0 3 23.07 0.76 3.04 180.0
3 0 3 228.08 5.41 14.35 0.0
4 0 3 155.35 3.60 13.13 180.0
5 0 3 18.30 1.29 5.05 0.0
6 0 3 127.61 6.53 11.76 180.0
7 0 3 68.86 4.05 8.79 0.0
8 0 3 41.76 4.53 6.28 180.0
-7 1 3 91.58 10.83 8.62 180.0
-6 1 3 32.61 2.69 5.78 0.0
-5 1 3 0.06 0.42 0.43 0.0
-4 1 3 91.61 2.87 9.62 0.0
-3 1 3 768.30 18.34 28.35 180.0
-2 1 3 4360.51 77.67 65.54 0.0
-1 1 3 242.98 6.13 16.64 0.0
0 1 3 45.28 1.33 4.69 0.0
1 1 3 3875.77 43.94 64.85 180.0
2 1 3 185.57 4.34 16.09 0.0
3 1 3 1013.65 18.59 28.56 0.0
4 1 3 722.13 14.09 24.80 180.0
5 1 3 238.74 4.61 14.77 180.0
6 1 3 9.03 0.74 2.49 0.0
7 1 3 62.75 4.58 8.37 180.0
8 1 3 58.55 4.94 7.92 0.0
-6 2 3 87.81 5.80 9.41 180.0
-5 2 3 136.75 7.59 11.33 0.0
-4 2 3 60.86 3.77 7.37 180.0
-3 2 3 140.21 3.69 11.50 0.0
-2 2 3 323.60 9.84 18.10 180.0
-1 2 3 820.48 15.69 29.60 0.0
0 2 3 378.79 10.15 20.42 180.0
1 2 3 24.57 0.89 5.17 180.0
2 2 3 186.31 4.41 12.04 180.0
3 2 3 50.58 1.59 6.83 0.0
4 2 3 34.11 1.38 6.98 180.0
5 2 3 730.40 12.93 27.93 0.0
6 2 3 99.95 6.14 9.66 180.0
7 2 3 34.56 2.83 5.93 0.0
8 2 3 3.30 0.65 1.61 180.0
-6 3 3 23.51 3.38 5.25 0.0
-5 3 3 4.67 1.97 2.63 180.0
-4 3 3 244.57 8.33 15.53 0.0
-3 3 3 573.12 13.51 22.94 180.0
-2 3 3 546.65 13.58 22.50 0.0
-1 3 3 364.76 8.49 18.25 180.0
0 3 3 219.31 5.36 14.76 180.0
1 3 3 439.45 12.11 22.52 180.0
2 3 3 312.98 8.23 18.35 0.0
3 3 3 291.08 6.78 18.10 180.0
4 3 3 4.41 0.45 1.99 0.0
5 3 3 5.37 0.83 2.12 180.0
6 3 3 58.07 2.79 7.45 0.0
7 3 3 28.42 2.23 5.40 180.0
8 3 3 0.69 1.12 0.90 0.0
9 3 3 3.49 0.84 2.04 180.0
-5 4 3 115.20 11.75 9.96 0.0
-4 4 3 251.40 13.31 14.86 180.0
-3 4 3 22.21 1.80 4.90 0.0
-2 4 3 30.77 2.18 5.44 0.0
-1 4 3 12.70 0.60 3.79 0.0
0 4 3 711.83 16.91 26.03 180.0
1 4 3 954.86 27.24 31.04 0.0
2 4 3 132.94 4.47 11.65 0.0
3 4 3 379.41 9.28 19.60 0.0
4 4 3 97.85 2.55 10.67 180.0
5 4 3 154.18 4.08 12.79 0.0
6 4 3 6.49 1.03 1.79 180.0
7 4 3 2.59 0.79 1.87 180.0
8 4 3 59.19 3.93 7.71 180.0
9 4 3 45.30 5.19 6.86 0.0
-4 5 3 4.64 1.48 2.26 0.0
-3 5 3 106.32 5.70 10.13 180.0
-2 5 3 255.28 12.36 14.88 0.0
-1 5 3 158.05 5.89 12.55 180.0
0 5 3 49.71 1.88 7.46 0.0
1 5 3 82.93 3.19 9.17 180.0
2 5 3 85.69 3.43 9.45 0.0
3 5 3 128.83 5.21 10.86 180.0
4 5 3 114.00 3.52 9.49 0.0
5 5 3 70.02 3.42 8.27 180.0
6 5 3 1.28 0.83 0.47 180.0
7 5 3 81.61 3.79 9.35 180.0
8 5 3 44.32 3.42 6.85 0.0
9 5 3 1.48 1.40 0.48 0.0
-3 6 3 19.49 2.41 4.68 0.0
-2 6 3 3.69 0.73 1.39 0.0
-1 6 3 74.90 4.06 8.88 0.0
0 6 3 107.40 5.66 10.28 180.0
1 6 3 158.88 6.53 12.32 0.0
2 6 3 9.23 2.13 2.78 180.0
3 6 3 13.68 1.44 3.47 180.0
4 6 3 56.57 4.12 8.13 180.0
5 6 3 145.30 5.17 11.02 0.0
6 6 3 101.74 2.99 9.05 180.0
7 6 3 0.03 0.89 0.06 180.0
8 6 3 8.01 1.18 2.85 180.0
-2 7 3 36.06 7.17 5.57 0.0
-1 7 3 86.83 9.99 9.50 180.0
0 7 3 10.46 2.22 3.96 0.0
1 7 3 12.79 1.45 3.47 0.0
2 7 3 9.04 1.91 3.22 180.0
3 7 3 251.29 9.37 14.74 180.0
4 7 3 377.50 12.87 18.33 0.0
5 7 3 47.49 3.14 7.17 180.0
6 7 3 21.30 1.98 5.35 0.0
7 7 3 6.27 1.89 3.17 180.0
8 7 3 23.69 2.81 4.49 0.0
0 8 3 29.32 7.04 5.78 180.0
1 8 3 32.44 2.49 5.78 0.0
2 8 3 17.07 2.29 3.99 180.0
3 8 3 19.14 2.20 4.25 0.0
4 8 3 36.79 3.75 5.93 180.0
5 8 3 27.43 3.15 5.12 0.0
6 8 3 13.07 1.86 3.07 180.0
7 8 3 2.78 3.11 1.90 0.0
2 9 3 0.24 0.80 0.36 0.0
3 9 3 12.65 2.12 3.43 180.0
4 9 3 127.41 13.20 11.50 0.0
5 9 3 27.01 4.00 5.53 180.0
-6 -8 4 21.20 4.37 5.03 0.0
-5 -8 4 3.63 1.24 2.01 180.0
-4 -8 4 5.52 1.04 2.41 180.0
-3 -8 4 10.29 2.49 3.67 180.0
-2 -8 4 25.42 2.99 5.28 0.0
-1 -8 4 0.02 0.78 0.36 180.0
0 -8 4 0.58 1.63 0.33 0.0
-7 -7 4 7.73 1.44 3.03 0.0
-6 -7 4 29.06 2.20 5.65 180.0
-5 -7 4 17.72 1.67 4.69 0.0
-4 -7 4 23.05 2.71 4.89 180.0
-3 -7 4 4.84 2.41 2.37 0.0
-2 -7 4 112.93 8.86 10.42 180.0
-1 -7 4 98.59 5.10 9.83 0.0
0 -7 4 47.58 4.52 7.15 180.0
1 -7 4 21.67 4.78 5.61 0.0
2 -7 4 27.59 4.60 6.18 180.0
-7 -6 4 7.26 1.39 2.55 180.0
-6 -6 4 15.04 1.58 4.04 0.0
-5 -6 4 170.22 7.84 13.11 180.0
-4 -6 4 20.36 1.30 4.79 0.0
-3 -6 4 2.78 0.73 1.62 0.0
-2 -6 4 98.05 4.86 9.55 0.0
-1 -6 4 2.69 0.98 1.76 0.0
0 -6 4 0.00 0.75 0.02 180.0
1 -6 4 14.22 1.42 3.87 180.0
2 -6 4 146.91 11.50 12.55 0.0
3 -6 4 58.88 4.60 7.81 180.0
-8 -5 4 11.19 1.86 3.62 180.0
-7 -5 4 13.86 1.59 3.96 0.0
-6 -5 4 58.71 4.27 7.63 180.0
-5 -5 4 68.99 2.89 8.20 0.0
-4 -5 4 109.17 3.71 10.17 180.0
-3 -5 4 0.13 0.73 0.21 0.0
-2 -5 4 36.60 2.32 6.34 0.0
-1 -5 4 137.55 3.35 11.86 0.0
0 -5 4 492.10 22.69 21.59 180.0
1 -5 4 102.24 3.86 9.79 0.0
2 -5 4 239.68 7.52 15.08 180.0
3 -5 4 100.65 5.35 10.08 0.0
4 -5 4 50.35 4.40 7.18 180.0
-8 -4 4 141.96 12.04 11.01 0.0
-7 -4 4 21.24 2.22 3.95 180.0
-6 -4 4 70.27 3.18 8.45 0.0
-5 -4 4 1.07 0.45 1.04 180.0
-4 -4 4 74.17 2.39 9.04 0.0
-3 -4 4 2.84 0.31 2.07 180.0
-2 -4 4 149.37 5.90 12.27 0.0
-1 -4 4 29.21 2.07 5.16 180.0
0 -4 4 67.49 3.02 7.98 0.0
1 -4 4 469.55 9.24 21.34 180.0
2 -4 4 29.69 1.54 5.63 0.0
3 -4 4 45.98 2.68 6.74 180.0
4 -4 4 45.38 3.44 6.94 0.0
5 -4 4 7.87 1.40 2.40 180.0
-8 -3 4 4.62 2.80 2.51 180.0
-7 -3 4 0.00 0.63 0.00 0.0
-6 -3 4 24.12 1.82 4.74 180.0
-5 -3 4 133.74 2.83 11.11 0.0
-4 -3 4 193.68 3.69 13.84 180.0
-3 -3 4 162.81 3.86 11.62 180.0
-2 -3 4 51.34 1.36 8.54 180.0
-1 -3 4 124.86 4.89 12.74 0.0
0 -3 4 508.57 17.09 23.86 180.0
1 -3 4 379.33 9.35 18.85 0.0
2 -3 4 82.52 2.53 8.26 180.0
3 -3 4 188.78 4.32 13.22 0.0
4 -3 4 55.81 3.26 7.36 180.0
5 -3 4 427.98 21.82 19.98 0.0
6 -3 4 129.12 9.45 10.68 180.0
-8 -2 4 198.69 22.53 13.87 0.0
-7 -2 4 0.21 0.75 0.74 180.0
-6 -2 4 3.80 0.95 1.54 180.0
-5 -2 4 84.23 2.55 9.20 180.0
-4 -2 4 147.44 5.58 12.21 0.0
-3 -2 4 474.45 8.95 22.40 180.0
-2 -2 4 742.72 16.14 27.34 0.0
0 -2 4 47.18 2.74 6.45 180.0
1 -2 4 36.81 1.06 4.51 0.0
2 -2 4 303.34 7.63 17.78 0.0
3 -2 4 317.44 6.56 17.59 180.0
4 -2 4 151.08 3.59 12.18 0.0
5 -2 4 170.11 4.94 12.60 180.0
6 -2 4 18.74 2.07 4.42 0.0
7 -2 4 30.61 4.38 5.61 180.0
-7 -1 4 0.80 0.78 1.08 180.0
-6 -1 4 52.96 4.18 7.18 180.0
-5 -1 4 201.06 6.42 13.90 0.0
-4 -1 4 1049.76 18.67 32.70 180.0
-3 -1 4 81.06 2.03 7.41 180.0
-2 -1 4 3155.39 68.17 53.71 0.0
-1 -1 4 577.06 9.92 24.54 0.0
0 -1 4 537.92 11.97 23.32 180.0
1 -1 4 843.31 14.60 28.00 0.0
2 -1 4 72.33 1.91 8.45 180.0
3 -1 4 554.83 12.48 23.04 0.0
4 -1 4 202.02 4.09 14.53 180.0
5 -1 4 110.91 3.82 10.89 0.0
6 -1 4 192.49 10.62 13.96 180.0
7 -1 4 39.36 3.16 6.73 0.0
-7 0 4 92.00 8.03 9.13 180.0
-6 0 4 55.26 3.56 7.54 0.0
-5 0 4 4.91 0.63 1.97 0.0
-4 0 4 2.38 0.47 1.46 0.0
-3 0 4 312.51 7.31 16.92 180.0
-2 0 4 1490.33 28.66 39.01 0.0
-1 0 4 600.41 12.96 25.31 180.0
0 0 4 13.80 0.53 3.64 0.0
1 0 4 642.22 10.43 26.31 180.0
2 0 4 279.65 6.53 16.85 180.0
3 0 4 1312.85 26.09 36.19 180.0
4 0 4 339.54 7.67 18.36 0.0
5 0 4 42.05 2.09 6.90 180.0
6 0 4 27.93 1.80 5.94 0.0
7 0 4 67.12 7.21 8.39 180.0
8 0 4 72.01 8.52 8.37 0.0
-7 1 4 14.73 3.65 3.55 0.0
-6 1 4 26.81 3.07 5.06 180.0
-5 1 4 165.30 5.74 13.14 0.0
-4 1 4 1.36 0.37 1.16 180.0
-3 1 4 27.08 0.87 6.26 0.0
-2 1 4 26.32 1.00 4.69 0.0
-1 1 4 270.48 6.75 16.49 0.0
0 1 4 1585.59 32.00 38.81 180.0
1 1 4 1733.11 28.41 43.92 0.0
2 1 4 109.04 2.63 11.24 180.0
3 1 4 274.70 6.79 15.50 180.0
4 1 4 78.50 2.08 7.36 0.0
5 1 4 451.88 9.69 20.98 0.0
6 1 4 147.60 5.24 12.06 180.0
7 1 4 117.72 8.42 11.31 0.0
8 1 4 96.33 8.80 10.84 180.0
-6 2 4 29.95 2.77 5.18 0.0
-5 2 4 8.73 2.65 3.04 180.0
-4 2 4 55.20 3.84 7.38 180.0
-3 2 4 309.25 6.75 16.65 180.0
-2 2 4 1801.12 40.29 41.95 0.0
-1 2 4 4021.91 70.90 64.78 180.0
0 2 4 600.67 11.44 24.31 180.0
1 2 4 1598.94 28.19 41.21 0.0
2 2 4 81.31 2.23 8.78 0.0
3 2 4 470.15 9.17 21.86 180.0
4 2 4 940.32 21.05 30.97 0.0
5 2 4 53.13 1.92 7.88 180.0
6 2 4 150.83 5.35 12.96 0.0
7 2 4 72.80 3.47 8.68 180.0
8 2 4 30.97 2.80 5.55 0.0
-5 3 4 11.68 1.63 3.42 0.0
-4 3 4 117.92 6.44 10.37 180.0
-3 3 4 139.17 5.77 11.52 0.0
-2 3 4 56.37 2.32 7.43 180.0
-1 3 4 106.20 2.64 9.31 0.0
0 3 4 32.87 1.02 6.16 180.0
1 3 4 686.13 15.55 27.33 0.0
2 3 4 372.33 9.54 20.01 180.0
3 3 4 92.64 2.34 9.97 0.0
4 3 4 138.86 3.55 10.74 0.0
5 3 4 8.69 0.85 3.29 180.0
6 3 4 443.70 14.34 20.40 180.0
7 3 4 35.79 2.68 6.52 0.0
8 3 4 72.37 5.59 8.97 180.0
9 3 4 10.16 1.89 3.58 0.0
-5 4 4 24.72 3.69 5.21 180.0
-4 4 4 0.21 1.31 0.47 180.0
-3 4 4 85.15 3.11 8.78 180.0
-2 4 4 431.15 17.05 20.06 0.0
-1 4 4 193.42 3.88 14.18 180.0
0 4 4 146.68 3.61 12.39 0.0
1 4 4 71.04 3.64 9.68 0.0
2 4 4 87.85 2.68 8.77 0.0
3 4 4 627.66 14.95 24.29 180.0
4 4 4 533.65 9.56 23.90 0.0
5 4 4 7.40 0.53 3.63 180.0
6 4 4 4.12 0.46 1.78 180.0
7 4 4 19.45 1.51 4.36 180.0
8 4 4 82.60 5.75 9.02 0.0
9 4 4 23.81 2.75 5.19 180.0
-4 5 4 2.65 1.28 2.06 0.0
-3 5 4 60.43 4.78 7.32 0.0
-2 5 4 166.09 6.21 12.43 180.0
-1 5 4 57.75 3.31 7.50 0.0
0 5 4 46.93 2.26 7.25 180.0
1 5 4 485.77 10.74 21.72 0.0
2 5 4 1234.03 30.28 34.87 180.0
3 5 4 112.72 6.00 10.12 180.0
4 5 4 219.56 4.61 14.37 0.0
5 5 4 52.99 2.56 7.05 180.0
6 5 4 114.45 4.10 10.42 180.0
7 5 4 159.25 7.25 12.76 0.0
8 5 4 40.61 3.32 6.90 180.0
9 5 4 22.75 2.63 4.71 0.0
-3 6 4 2.03 0.87 1.40 180.0
-2 6 4 81.38 7.67 9.39 0.0
-1 6 4 165.80 13.84 13.76 180.0
0 6 4 47.22 2.78 6.93 0.0
1 6 4 8.35 0.86 2.70 180.0
2 6 4 33.54 2.21 5.58 0.0
3 6 4 6.54 1.05 1.75 180.0
4 6 4 50.55 4.03 7.59 0.0
5 6 4 42.99 2.55 6.53 180.0
6 6 4 72.98 2.56 8.42 0.0
7 6 4 2.52 0.56 1.51 0.0
8 6 4 5.67 1.20 2.44 0.0
-1 7 4 69.17 8.46 8.44 0.0
0 7 4 26.89 3.59 6.21 180.0
1 7 4 11.30 1.48 3.10 0.0
2 7 4 99.71 3.74 9.74 180.0
3 7 4 60.08 5.18 7.63 0.0
4 7 4 18.82 1.81 4.28 0.0
5 7 4 0.05 0.33 0.19 0.0
6 7 4 55.18 2.51 7.86 180.0
7 7 4 62.76 4.80 8.10 0.0
8 7 4 6.49 1.42 2.37 180.0
0 8 4 18.88 4.04 5.19 0.0
1 8 4 11.07 1.80 3.36 180.0
2 8 4 21.86 2.88 4.91 0.0
3 8 4 11.31 1.89 3.29 180.0
4 8 4 29.33 3.83 4.97 0.0
5 8 4 38.95 3.70 5.80 180.0
6 8 4 2.85 1.62 0.68 0.0
7 8 4 3.20 2.26 2.05 0.0
3 9 4 11.95 2.05 3.55 0.0
4 9 4 12.84 2.16 3.61 180.0
5 9 4 1.61 0.96 1.06 0.0
-5 -8 5 4.86 2.67 1.08 180.0
-4 -8 5 54.10 4.50 7.23 180.0
-3 -8 5 48.22 6.79 7.48 0.0
-2 -8 5 28.08 3.29 5.44 180.0
-1 -8 5 19.18 3.05 4.90 0.0
-6 -7 5 24.83 2.62 5.31 0.0
-5 -7 5 31.99 3.91 5.83 180.0
-4 -7 5 36.87 3.76 6.19 0.0
-3 -7 5 46.43 3.19 6.94 180.0
-2 -7 5 171.28 8.53 12.57 0.0
-1 -7 5 106.38 7.92 10.27 180.0
0 -7 5 66.48 6.26 8.52 0.0
1 -7 5 14.18 1.95 4.01 180.0
-7 -6 5 1.54 1.46 1.97 0.0
-6 -6 5 18.72 2.02 4.07 180.0
-5 -6 5 90.00 5.80 9.39 0.0
-4 -6 5 74.08 4.34 8.85 180.0
-3 -6 5 36.22 2.70 6.51 0.0
-2 -6 5 10.17 0.96 3.66 180.0
-1 -6 5 120.92 4.45 10.40 0.0
0 -6 5 43.98 3.63 6.21 180.0
1 -6 5 33.04 2.86 5.99 0.0
2 -6 5 94.76 7.61 10.59 180.0
3 -6 5 52.48 6.25 7.64 0.0
-7 -5 5 16.76 2.19 4.10 180.0
-6 -5 5 101.71 4.30 10.12 0.0
-5 -5 5 22.74 1.72 4.83 180.0
-4 -5 5 88.92 4.64 9.07 0.0
-3 -5 5 194.67 8.74 13.51 180.0
-2 -5 5 16.35 1.16 3.90 0.0
-1 -5 5 418.26 11.25 20.39 180.0
0 -5 5 355.24 20.00 18.38 0.0
1 -5 5 210.01 7.43 13.86 180.0
2 -5 5 5.28 0.67 2.11 0.0
3 -5 5 72.69 4.72 8.32 180.0
4 -5 5 58.97 4.43 8.06 0.0
-7 -4 5 78.75 4.21 8.58 0.0
-6 -4 5 137.07 5.98 11.22 180.0
-5 -4 5 63.80 3.60 7.82 0.0
-4 -4 5 4.36 1.05 2.31 180.0
-3 -4 5 18.49 0.94 3.48 180.0
-2 -4 5 31.56 1.42 6.03 180.0
-1 -4 5 294.12 7.42 16.03 0.0
0 -4 5 363.17 8.34 18.78 180.0
1 -4 5 682.50 14.49 25.74 0.0
2 -4 5 61.90 3.08 8.35 180.0
3 -4 5 103.56 4.10 10.36 0.0
4 -4 5 23.31 2.18 4.54 180.0
5 -4 5 4.28 1.23 1.62 0.0
-7 -3 5 22.17 2.39 4.87 180.0
-6 -3 5 13.36 1.21 3.72 0.0
-5 -3 5 93.34 3.98 9.11 180.0
-4 -3 5 59.16 2.18 7.99 180.0
-3 -3 5 458.42 8.76 20.75 180.0
-2 -3 5 1089.33 25.16 33.28 0.0
-1 -3 5 606.51 16.33 25.77 180.0
0 -3 5 277.57 7.80 16.85 0.0
1 -3 5 133.55 3.27 11.03 180.0
2 -3 5 231.32 5.09 14.22 0.0
3 -3 5 159.82 3.52 12.09 180.0
4 -3 5 167.59 5.65 12.32 0.0
5 -3 5 118.59 5.81 10.93 180.0
6 -3 5 18.84 2.83 4.45 0.0
-7 -2 5 27.79 2.42 5.15 0.0
-6 -2 5 10.56 1.06 2.92 180.0
-5 -2 5 164.83 5.69 13.04 0.0
-4 -2 5 77.51 2.42 9.43 180.0
-3 -2 5 63.79 1.67 9.35 0.0
-2 -2 5 39.10 1.22 6.52 0.0
-1 -2 5 965.75 17.80 29.52 0.0
0 -2 5 66.52 2.37 9.19 180.0
1 -2 5 218.77 5.26 16.98 0.0
2 -2 5 1149.44 27.43 34.23 180.0
3 -2 5 117.63 3.52 10.86 0.0
4 -2 5 140.36 4.71 11.67 180.0
5 -2 5 19.11 2.00 3.93 0.0
6 -2 5 49.92 3.99 7.24 180.0
7 -2 5 9.78 2.19 3.57 0.0
-7 -1 5 43.17 3.06 6.56 180.0
-6 -1 5 5.83 1.02 1.91 0.0
-5 -1 5 66.54 3.71 7.30 180.0
-4 -1 5 401.19 8.67 19.97 0.0
-3 -1 5 240.35 5.85 15.53 180.0
-2 -1 5 2.23 0.46 3.23 0.0
-1 -1 5 46.35 1.27 7.92 180.0
0 -1 5 6.17 0.59 2.34 0.0
1 -1 5 193.20 4.93 12.33 180.0
2 -1 5 604.06 12.70 24.06 0.0
3 -1 5 1789.14 41.11 41.81 180.0
4 -1 5 814.24 14.67 27.75 0.0
5 -1 5 15.30 1.04 4.25 180.0
6 -1 5 139.28 9.85 11.92 0.0
7 -1 5 5.08 1.58 1.91 180.0
-7 0 5 199.83 25.41 13.24 0.0
-6 0 5 9.75 1.65 3.36 180.0
-5 0 5 40.73 2.42 6.80 0.0
-4 0 5 52.97 1.76 7.46 180.0
-3 0 5 81.73 2.09 9.70 0.0
-2 0 5 57.58 1.55 8.02 0.0
-1 0 5 842.98 23.98 28.66 180.0
0 0 5 2525.19 48.12 52.88 180.0
1 0 5 2352.21 43.17 52.67 0.0
2 0 5 1485.55 24.67 39.43 180.0
3 0 5 61.02 1.87 7.16 0.0
4 0 5 27.37 1.01 4.25 180.0
5 0 5 71.60 3.40 8.39 0.0
6 0 5 73.05 2.81 8.78 180.0
7 0 5 94.28 7.78 10.28 0.0
8 0 5 36.49 4.65 6.95 180.0
-6 1 5 15.69 2.21 3.37 0.0
-5 1 5 123.43 7.08 10.77 180.0
-4 1 5 34.43 1.95 6.19 0.0
-3 1 5 121.78 3.55 11.81 180.0
-2 1 5 1.67 0.63 0.60 0.0
-1 1 5 11.63 0.86 5.13 180.0
0 1 5 560.56 10.79 22.83 0.0
1 1 5 72.51 1.97 6.92 180.0
2 1 5 1475.21 34.28 38.46 0.0
3 1 5 0.74 0.38 0.35 180.0
4 1 5 1185.30 25.97 34.23 0.0
5 1 5 405.49 8.38 19.22 180.0
6 1 5 132.96 5.10 11.46 0.0
7 1 5 82.77 6.08 9.31 180.0
8 1 5 7.68 1.31 2.59 0.0
-6 2 5 7.69 1.75 2.80 180.0
-5 2 5 2.14 1.62 0.65 180.0
-4 2 5 104.81 3.98 9.75 180.0
-3 2 5 15.29 1.04 3.64 0.0
-2 2 5 96.19 2.39 9.96 180.0
-1 2 5 180.39 4.84 13.41 0.0
0 2 5 150.73 4.06 13.23 180.0
1 2 5 105.91 2.73 11.83 0.0
2 2 5 405.64 9.89 21.64 180.0
3 2 5 8.50 0.86 2.21 0.0
4 2 5 76.98 1.97 7.58 180.0
5 2 5 160.19 3.40 12.82 0.0
6 2 5 595.91 21.38 26.03 180.0
7 2 5 173.02 8.82 14.13 0.0
8 2 5 12.56 1.65 3.61 180.0
-5 3 5 28.92 3.30 5.30 180.0
-4 3 5 405.03 22.02 19.82 0.0
-3 3 5 63.79 4.39 8.20 180.0
-2 3 5 0.01 0.47 0.06 0.0
-1 3 5 81.95 2.07 8.75 0.0
0 3 5 500.37 11.38 21.96 0.0
1 3 5 13.35 0.54 3.16 0.0
2 3 5 17.80 0.63 3.50 180.0
3 3 5 766.24 14.46 28.69 180.0
4 3 5 747.46 16.36 27.60 0.0
5 3 5 617.09 11.29 24.03 180.0
6 3 5 103.37 4.30 9.13 0.0
7 3 5 27.36 2.08 5.45 180.0
8 3 5 15.02 1.81 4.18 0.0
9 3 5 20.84 2.68 4.76 180.0
-4 4 5 4.30 0.89 2.40 180.0
-3 4 5 61.07 3.52 7.50 0.0
-2 4 5 21.88 2.20 4.29 180.0
-1 4 5 1.01 0.56 0.50 180.0
0 4 5 293.99 6.80 17.43 180.0
1 4 5 9.62 0.40 3.14 0.0
2 4 5 39.76 1.25 6.03 180.0
3 4 5 243.34 5.73 15.45 0.0
4 4 5 357.75 7.36 18.71 180.0
5 4 5 121.66 3.64 11.68 0.0
6 4 5 2.60 1.24 2.46 180.0
7 4 5 367.92 10.33 19.28 0.0
8 4 5 51.49 4.03 7.48 180.0
9 4 5 4.71 1.15 2.45 0.0
-4 5 5 35.03 4.90 6.42 0.0
-3 5 5 29.05 3.15 5.48 180.0
-2 5 5 8.52 0.98 2.66 0.0
-1 5 5 7.72 0.58 2.34 180.0
0 5 5 22.19 1.39 4.85 0.0
1 5 5 331.53 7.83 18.42 180.0
2 5 5 74.71 2.95 8.90 0.0
3 5 5 2.31 0.45 1.77 180.0
4 5 5 88.22 2.81 9.05 0.0
5 5 5 109.64 2.51 9.91 180.0
6 5 5 23.56 1.64 4.80 0.0
7 5 5 47.41 3.27 6.63 180.0
8 5 5 59.20 5.01 8.29 0.0
9 5 5 62.85 7.25 8.64 180.0
-3 6 5 0.56 0.74 1.22 180.0
-2 6 5 30.39 3.23 5.88 180.0
-1 6 5 92.16 8.24 10.41 0.0
0 6 5 51.14 3.80 7.93 180.0
1 6 5 2.62 0.61 1.16 0.0
2 6 5 52.51 3.28 7.77 0.0
3 6 5 81.35 5.07 9.69 0.0
4 6 5 24.68 2.02 5.37 180.0
5 6 5 77.82 4.60 8.86 0.0
6 6 5 56.72 4.09 7.45 180.0
7 6 5 128.25 5.56 11.07 0.0
8 6 5 118.61 8.15 10.70 180.0
-1 7 5 46.49 5.87 6.49 180.0
0 7 5 17.90 2.46 4.97 0.0
1 7 5 4.39 1.11 2.28 180.0
2 7 5 20.09 1.98 4.54 0.0
3 7 5 55.57 4.76 7.12 180.0
4 7 5 2.29 0.53 0.86 0.0
5 7 5 28.42 3.75 5.24 180.0
6 7 5 19.89 1.85 4.90 0.0
7 7 5 66.47 5.09 8.22 180.0
8 7 5 25.19 2.74 5.08 0.0
0 8 5 9.39 3.06 3.65 180.0
1 8 5 0.88 1.66 0.73 0.0
2 8 5 9.28 1.34 3.62 0.0
3 8 5 11.22 1.46 3.30 0.0
4 8 5 86.03 6.71 9.41 180.0
5 8 5 16.20 2.18 4.12 0.0
6 8 5 2.43 1.48 1.36 180.0
7 8 5 17.00 2.59 3.18 0.0
3 9 5 26.90 3.81 4.94 180.0
4 9 5 4.32 1.67 1.66 0.0
5 9 5 1.57 1.12 0.91 0.0
-4 -8 6 26.55 3.85 5.51 0.0
-3 -8 6 96.52 11.28 10.00 180.0
-2 -8 6 39.64 5.45 6.57 0.0
-1 -8 6 5.37 1.27 2.55 180.0
-6 -7 6 32.01 4.47 5.65 180.0
-5 -7 6 105.09 10.10 9.89 0.0
-4 -7 6 1.63 0.72 0.91 180.0
-3 -7 6 28.27 3.21 5.18 0.0
-2 -7 6 105.43 10.52 10.25 180.0
-1 -7 6 49.13 4.61 6.81 0.0
0 -7 6 2.83 0.63 1.49 180.0
1 -7 6 0.74 1.23 0.83 0.0
-7 -6 6 8.18 1.87 3.12 180.0
-6 -6 6 2.18 0.51 1.40 0.0
-5 -6 6 26.50 2.49 5.27 180.0
-4 -6 6 175.74 15.45 12.71 0.0
-3 -6 6 500.82 17.66 21.84 180.0
-2 -6 6 90.28 3.34 9.20 0.0
-1 -6 6 23.58 2.19 5.07 180.0
0 -6 6 1.23 0.74 0.67 0.0
1 -6 6 9.48 1.98 3.40 180.0
2 -6 6 124.70 7.86 11.41 0.0
3 -6 6 28.86 4.05 5.71 180.0
-7 -5 6 53.78 3.31 7.64 0.0
-6 -5 6 63.79 4.10 8.23 180.0
-5 -5 6 86.77 4.17 9.41 0.0
-4 -5 6 183.30 6.25 13.55 180.0
-3 -5 6 55.12 4.51 7.15 0.0
-2 -5 6 24.32 1.79 4.59 180.0
-1 -5 6 100.39 4.50 9.97 0.0
0 -5 6 380.60 15.19 19.38 180.0
1 -5 6 179.60 6.72 13.26 0.0
2 -5 6 7.40 0.74 2.69 180.0
3 -5 6 7.79 0.96 2.64 0.0
4 -5 6 33.70 4.08 5.67 180.0
-7 -4 6 41.97 3.00 6.83 180.0
-6 -4 6 44.61 2.48 6.17 0.0
-5 -4 6 61.27 3.15 7.16 180.0
-4 -4 6 44.15 2.29 6.78 0.0
-3 -4 6 404.65 8.26 20.32 180.0
-2 -4 6 579.41 11.92 24.33 0.0
-1 -4 6 0.41 0.41 0.49 180.0
0 -4 6 348.33 8.28 18.33 0.0
1 -4 6 234.40 5.18 14.74 180.0
2 -4 6 223.22 7.65 14.54 0.0
3 -4 6 79.66 2.75 8.78 180.0
4 -4 6 33.90 2.90 5.86 0.0
5 -4 6 15.75 2.22 4.07 180.0
-7 -3 6 2.23 1.02 1.86 0.0
-6 -3 6 27.69 2.66 5.64 180.0
-5 -3 6 93.12 2.87 9.18 0.0
-4 -3 6 7.49 0.68 2.98 180.0
-3 -3 6 180.87 3.70 13.13 0.0
-2 -3 6 480.88 9.36 21.16 180.0
-1 -3 6 598.19 15.81 24.54 0.0
0 -3 6 1726.28 45.82 41.36 180.0
1 -3 6 515.91 10.46 22.58 0.0
2 -3 6 121.97 3.86 10.72 180.0
3 -3 6 142.33 4.97 11.61 180.0
4 -3 6 58.99 4.36 7.58 180.0
5 -3 6 130.72 9.71 11.55 0.0
6 -3 6 9.21 2.31 2.64 180.0
-7 -2 6 2.06 1.15 1.15 0.0
-6 -2 6 41.78 3.26 6.39 0.0
-5 -2 6 75.30 4.25 8.60 180.0
-4 -2 6 378.10 7.05 19.96 0.0
-3 -2 6 112.02 3.25 11.13 180.0
-2 -2 6 861.24 21.32 29.37 0.0
-1 -2 6 1040.84 25.40 32.16 180.0
0 -2 6 155.65 3.69 11.98 0.0
1 -2 6 123.49 3.10 10.82 180.0
2 -2 6 269.73 6.43 16.64 0.0
3 -2 6 474.12 8.85 21.44 180.0
4 -2 6 326.19 10.88 17.99 0.0
5 -2 6 43.93 3.40 6.37 180.0
6 -2 6 2.71 0.65 1.56 0.0
-7 -1 6 9.77 1.61 3.36 0.0
-6 -1 6 8.24 0.91 3.07 180.0
-5 -1 6 19.45 1.31 3.17 0.0
-4 -1 6 374.26 8.68 18.63 180.0
-3 -1 6 32.35 1.33 6.01 0.0
-2 -1 6 488.91 9.38 21.60 180.0
-1 -1 6 43.75 1.22 6.47 0.0
0 -1 6 2775.15 53.09 51.62 180.0
1 -1 6 1451.80 27.82 37.24 0.0
2 -1 6 87.00 2.51 9.43 180.0
3 -1 6 356.16 8.28 18.22 0.0
4 -1 6 54.84 2.38 7.60 180.0
5 -1 6 203.31 6.69 14.63 0.0
6 -1 6 23.27 2.21 4.70 180.0
7 -1 6 4.88 0.86 1.70 0.0
-7 0 6 7.37 1.76 2.54 180.0
-6 0 6 127.30 9.01 11.63 0.0
-5 0 6 133.65 4.60 11.88 180.0
-4 0 6 17.47 1.02 4.69 0.0
-3 0 6 70.74 2.15 8.44 180.0
-2 0 6 227.63 5.44 14.52 0.0
-1 0 6 120.69 3.09 11.04 180.0
0 0 6 1610.04 35.49 41.23 0.0
1 0 6 1708.44 34.39 42.46 180.0
2 0 6 795.85 15.49 28.70 0.0
3 0 6 499.00 11.03 22.26 180.0
4 0 6 493.64 9.51 21.92 0.0
5 0 6 178.45 3.71 12.74 180.0
6 0 6 97.38 2.88 10.30 180.0
7 0 6 3.47 0.90 1.37 180.0
8 0 6 35.16 5.77 6.48 0.0
-6 1 6 67.25 5.81 7.90 180.0
-5 1 6 0.13 0.38 0.27 0.0
-4 1 6 1.25 0.97 0.67 0.0
-3 1 6 1.60 0.68 1.20 0.0
-2 1 6 291.27 7.29 17.79 180.0
-1 1 6 1049.27 21.42 32.77 0.0
0 1 6 279.78 6.96 15.29 180.0
1 1 6 2576.54 46.62 50.30 0.0
2 1 6 1004.39 19.29 32.73 180.0
3 1 6 28.64 0.90 5.86 0.0
4 1 6 34.63 1.05 6.28 180.0
5 1 6 158.48 2.95 12.80 0.0
6 1 6 144.36 4.92 12.15 180.0
7 1 6 51.13 3.80 7.06 0.0
8 1 6 6.50 1.75 2.64 180.0
-6 2 6 29.20 4.25 5.31 0.0
-5 2 6 30.00 3.40 5.51 180.0
-4 2 6 37.53 2.78 6.52 0.0
-3 2 6 2.77 0.83 1.90 0.0
-2 2 6 496.97 9.69 22.46 0.0
-1 2 6 1024.57 24.34 32.20 180.0
0 2 6 80.83 2.23 9.78 0.0
1 2 6 1145.88 22.95 35.26 180.0
2 2 6 312.92 7.11 17.68 0.0
3 2 6 1000.33 18.44 31.00 180.0
4 2 6 28.49 1.04 4.78 0.0
5 2 6 348.62 6.19 18.04 180.0
6 2 6 105.83 4.30 9.85 0.0
7 2 6 1.01 0.67 0.55 0.0
8 2 6 32.29 1.87 5.89 0.0
-5 3 6 0.56 1.11 0.41 0.0
-4 3 6 32.92 3.86 5.38 180.0
-3 3 6 126.71 4.78 11.26 0.0
-2 3 6 12.45 0.86 4.06 180.0
-1 3 6 27.40 1.45 5.28 0.0
0 3 6 112.99 2.81 9.72 180.0
1 3 6 8.20 0.65 3.10 0.0
2 3 6 263.86 7.27 17.23 180.0
3 3 6 1157.39 26.42 35.45 0.0
4 3 6 82.85 2.40 9.36 180.0
5 3 6 220.60 4.04 14.67 0.0
6 3 6 95.28 4.35 9.65 180.0
7 3 6 103.91 4.83 9.68 0.0
8 3 6 3.09 1.04 1.27 180.0
-4 4 6 0.83 1.01 0.79 0.0
-3 4 6 97.86 7.75 9.74 180.0
-2 4 6 20.91 1.35 4.73 0.0
-1 4 6 48.07 2.53 7.57 180.0
0 4 6 5.91 0.62 2.70 0.0
1 4 6 810.19 17.02 28.42 180.0
2 4 6 824.92 19.54 27.57 0.0
3 4 6 310.89 6.05 15.83 180.0
4 4 6 427.02 7.72 19.95 0.0
5 4 6 71.81 3.70 8.36 180.0
6 4 6 28.72 1.87 5.61 0.0
7 4 6 33.41 2.93 6.38 180.0
8 4 6 18.42 2.01 4.50 0.0
9 4 6 24.78 2.93 4.71 180.0
-3 5 6 31.82 2.36 5.61 0.0
-2 5 6 1.45 0.49 1.36 180.0
-1 5 6 3.34 0.39 1.86 180.0
0 5 6 7.95 0.57 2.69 0.0
1 5 6 283.69 7.33 16.82 0.0
2 5 6 242.97 5.80 15.90 180.0
3 5 6 125.40 4.33 11.56 0.0
4 5 6 12.72 0.77 3.44 180.0
5 5 6 20.75 1.24 4.04 0.0
6 5 6 132.01 4.21 10.80 180.0
7 5 6 7.07 0.84 2.68 0.0
8 5 6 48.71 2.97 6.98 180.0
9 5 6 23.64 4.90 5.04 0.0
-2 6 6 21.50 2.67 5.40 0.0
-1 6 6 41.15 2.90 6.83 180.0
0 6 6 46.23 3.44 7.27 0.0
1 6 6 99.04 3.94 9.32 180.0
2 6 6 138.67 5.92 11.30 0.0
3 6 6 59.56 3.77 6.86 180.0
4 6 6 22.23 1.78 4.32 0.0
5 6 6 98.47 3.25 9.78 180.0
6 6 6 120.68 5.74 10.88 0.0
7 6 6 95.48 4.10 9.56 180.0
8 6 6 71.00 5.03 8.66 0.0
-1 7 6 0.26 4.60 0.16 0.0
0 7 6 3.03 0.64 1.67 180.0
1 7 6 0.89 2.06 0.33 0.0
2 7 6 27.34 2.68 5.51 180.0
3 7 6 6.63 0.88 2.35 0.0
4 7 6 20.33 2.07 4.20 180.0
5 7 6 15.59 2.58 4.10 0.0
6 7 6 77.93 5.55 8.72 180.0
7 7 6 29.85 2.13 5.18 0.0
8 7 6 2.66 1.13 1.41 180.0
1 8 6 8.33 3.95 3.90 180.0
2 8 6 0.00 0.82 0.02 180.0
3 8 6 2.58 0.67 1.68 180.0
4 8 6 161.99 14.86 12.29 0.0
5 8 6 69.60 6.59 7.99 180.0
6 8 6 25.55 2.76 4.90 0.0
7 8 6 21.88 3.25 3.94 180.0
3 9 6 3.87 2.93 2.65 0.0
4 9 6 0.00 1.04 0.63 180.0
5 9 6 0.25 1.03 1.08 0.0
-3 -8 7 0.91 1.16 1.28 0.0
-5 -7 7 68.71 5.05 8.42 180.0
-4 -7 7 7.75 1.70 3.31 0.0
-3 -7 7 5.66 1.33 2.21 180.0
-2 -7 7 80.70 7.45 8.70 0.0
-1 -7 7 34.57 4.04 5.55 180.0
0 -7 7 3.83 1.36 2.36 180.0
1 -7 7 8.80 1.95 3.23 0.0
-6 -6 7 15.51 2.01 4.06 180.0
-5 -6 7 30.18 2.86 5.89 0.0
-4 -6 7 262.97 18.53 15.69 180.0
-3 -6 7 54.07 4.88 6.85 0.0
-2 -6 7 23.03 2.25 5.28 180.0
-1 -6 7 36.38 4.21 6.45 0.0
0 -6 7 5.26 0.84 2.13 180.0
1 -6 7 6.01 0.90 2.00 0.0
2 -6 7 16.92 2.66 4.05 180.0
-7 -5 7 50.13 5.62 7.44 180.0
-6 -5 7 215.05 12.34 14.94 0.0
-5 -5 7 218.85 13.89 15.08 180.0
-4 -5 7 175.02 7.84 13.45 0.0
-3 -5 7 5.09 1.15 1.71 0.0
-2 -5 7 65.84 4.59 7.93 0.0
-1 -5 7 72.41 4.87 8.17 180.0
0 -5 7 22.28 1.70 4.67 0.0
1 -5 7 1.03 0.57 1.14 0.0
2 -5 7 14.19 1.41 3.90 0.0
3 -5 7 224.36 15.17 15.55 180.0
4 -5 7 28.74 4.07 4.98 0.0
-7 -4 7 39.39 3.55 6.15 0.0
-6 -4 7 78.91 5.00 8.92 180.0
-5 -4 7 33.74 2.66 5.79 0.0
-4 -4 7 47.68 2.91 6.49 180.0
-3 -4 7 285.39 9.45 17.03 0.0
-2 -4 7 218.13 5.10 15.02 180.0
-1 -4 7 20.22 1.48 4.86 0.0
0 -4 7 20.13 1.68 4.58 180.0
1 -4 7 54.06 2.82 7.32 0.0
2 -4 7 175.00 5.71 12.95 180.0
3 -4 7 92.09 4.37 9.48 0.0
4 -4 7 2.47 0.52 1.57 180.0
5 -4 7 19.33 2.87 4.27 0.0
-7 -3 7 11.60 1.52 2.91 180.0
-6 -3 7 322.67 14.49 18.04 0.0
-5 -3 7 239.34 6.81 16.54 180.0
-4 -3 7 74.64 3.75 8.77 0.0
-3 -3 7 19.70 1.59 3.95 180.0
-2 -3 7 239.73 4.58 15.25 0.0
-1 -3 7 1320.92 38.25 37.06 180.0
0 -3 7 39.68 1.84 7.24 0.0
1 -3 7 46.98 1.63 7.58 180.0
2 -3 7 23.18 1.29 4.68 0.0
3 -3 7 124.63 4.35 10.65 180.0
4 -3 7 123.75 5.59 10.69 0.0
5 -3 7 26.48 2.64 5.43 180.0
6 -3 7 5.95 2.68 2.93 0.0
-7 -2 7 18.23 2.26 4.27 0.0
-6 -2 7 0.78 0.61 0.34 180.0
-5 -2 7 6.31 0.86 1.84 0.0
-4 -2 7 400.23 12.53 20.11 180.0
-3 -2 7 440.94 7.54 21.71 0.0
-2 -2 7 828.37 19.04 29.56 180.0
-1 -2 7 443.28 11.75 20.68 0.0
0 -2 7 221.80 5.09 14.86 0.0
1 -2 7 6.80 0.41 2.43 180.0
2 -2 7 176.05 3.72 13.78 180.0
3 -2 7 1100.20 21.49 32.61 0.0
4 -2 7 27.63 1.73 5.23 180.0
5 -2 7 19.51 1.61 4.17 0.0
6 -2 7 122.45 6.61 11.00 180.0
-7 -1 7 31.02 3.83 5.07 180.0
-6 -1 7 50.07 3.31 7.72 0.0
-5 -1 7 307.73 8.14 17.93 180.0
-4 -1 7 304.94 9.59 16.96 0.0
-3 -1 7 521.30 8.73 21.94 180.0
-2 -1 7 74.92 1.90 8.01 0.0
-1 -1 7 150.71 3.58 13.25 180.0
0 -1 7 1250.16 23.51 36.70 0.0
1 -1 7 560.54 10.93 23.16 180.0
2 -1 7 42.90 1.23 5.61 0.0
3 -1 7 495.29 9.27 21.45 180.0
4 -1 7 303.32 6.40 17.18 0.0
5 -1 7 199.52 5.72 14.51 180.0
6 -1 7 11.59 1.64 3.38 0.0
7 -1 7 11.04 1.64 3.51 180.0
-6 0 7 17.10 1.95 4.21 180.0
-5 0 7 25.02 2.10 5.33 0.0
-4 0 7 83.53 4.09 9.36 180.0
-3 0 7 976.38 20.71 31.49 0.0
-2 0 7 39.32 1.19 6.06 180.0
-1 0 7 80.21 2.08 8.50 0.0
0 0 7 23.03 0.84 5.20 0.0
1 0 7 331.29 9.41 18.04 0.0
2 0 7 1122.83 21.95 34.62 180.0
3 0 7 402.94 8.90 21.84 0.0
4 0 7 483.00 9.41 21.55 180.0
5 0 7 4.20 0.52 1.63 0.0
6 0 7 14.76 1.27 3.43 180.0
7 0 7 35.41 3.44 5.56 0.0
-6 1 7 47.24 3.75 6.93 0.0
-5 1 7 166.56 8.69 12.78 180.0
-4 1 7 40.96 2.55 6.29 0.0
-3 1 7 18.32 1.06 4.33 180.0
-2 1 7 151.84 3.64 12.25 0.0
-1 1 7 701.17 17.21 26.87 180.0
0 1 7 1081.46 22.74 33.67 0.0
1 1 7 5210.63 92.38 71.37 180.0
2 1 7 392.40 7.77 17.68 0.0
3 1 7 11.88 0.57 3.72 0.0
4 1 7 173.41 3.44 13.94 0.0
5 1 7 341.82 6.46 18.92 180.0
6 1 7 371.25 10.55 19.22 0.0
7 1 7 1.62 0.59 1.40 180.0
8 1 7 19.95 2.19 4.43 0.0
-5 2 7 32.16 3.53 5.61 0.0
-4 2 7 77.33 3.76 9.03 180.0
-3 2 7 96.50 4.19 9.71 0.0
-2 2 7 306.04 6.00 17.17 180.0
-1 2 7 522.37 12.62 22.13 0.0
0 2 7 286.72 7.15 16.21 180.0
1 2 7 9.08 0.44 2.29 180.0
2 2 7 482.02 9.41 23.75 180.0
3 2 7 439.21 9.82 21.66 0.0
4 2 7 80.96 2.49 8.41 180.0
5 2 7 217.78 4.04 14.37 0.0
6 2 7 111.70 3.84 10.12 180.0
7 2 7 1.33 1.91 0.78 180.0
8 2 7 30.57 2.64 5.05 180.0
-5 3 7 39.52 4.27 5.97 180.0
-4 3 7 25.04 2.88 4.72 0.0
-3 3 7 82.62 3.50 9.44 180.0
-2 3 7 0.72 0.65 1.30 0.0
-1 3 7 187.46 4.22 13.80 180.0
0 3 7 1294.62 26.74 35.37 0.0
1 3 7 642.71 15.44 23.87 180.0
2 3 7 393.97 9.28 18.12 0.0
3 3 7 10.67 0.55 3.07 180.0
4 3 7 764.24 13.70 28.79 0.0
5 3 7 396.41 7.18 20.79 180.0
6 3 7 322.96 11.06 17.81 0.0
7 3 7 75.13 3.75 8.43 180.0
8 3 7 3.82 1.14 2.29 180.0
-4 4 7 28.09 3.36 5.56 180.0
-3 4 7 58.17 3.30 7.88 0.0
-2 4 7 92.23 3.91 9.16 180.0
-1 4 7 132.96 4.47 11.02 0.0
0 4 7 24.30 1.03 5.12 180.0
1 4 7 112.94 3.43 11.03 0.0
2 4 7 586.10 11.55 24.44 180.0
3 4 7 288.08 5.73 16.56 0.0
4 4 7 555.21 11.05 22.71 180.0
5 4 7 31.12 2.11 4.73 0.0
6 4 7 17.15 1.28 3.93 180.0
7 4 7 27.45 2.19 5.33 180.0
8 4 7 9.61 1.32 2.07 180.0
-3 5 7 3.10 1.17 1.67 0.0
-2 5 7 13.82 1.74 3.85 0.0
-1 5 7 1.13 0.34 0.67 180.0
0 5 7 214.55 8.10 14.12 0.0
1 5 7 500.71 16.70 21.59 180.0
2 5 7 391.27 11.31 19.43 0.0
3 5 7 120.61 2.78 11.17 180.0
4 5 7 62.99 3.26 8.36 0.0
5 5 7 149.11 4.97 12.06 180.0
6 5 7 122.04 3.65 10.69 0.0
7 5 7 35.73 3.15 5.80 180.0
8 5 7 13.87 1.65 3.81 0.0
-2 6 7 40.24 5.17 6.38 180.0
-1 6 7 166.78 12.76 12.90 0.0
0 6 7 90.62 5.08 9.91 180.0
1 6 7 1.93 0.70 1.17 0.0
2 6 7 387.62 15.91 19.30 180.0
3 6 7 202.35 8.54 13.36 0.0
4 6 7 1.02 0.47 0.59 180.0
5 6 7 9.90 0.76 2.97 0.0
6 6 7 12.99 1.23 4.05 180.0
7 6 7 25.16 2.55 5.09 0.0
8 6 7 2.07 0.64 1.03 180.0
-1 7 7 0.70 3.08 0.90 180.0
0 7 7 27.65 5.28 4.72 0.0
1 7 7 46.05 3.97 6.29 180.0
2 7 7 41.44 3.55 6.42 0.0
3 7 7 52.36 4.31 7.06 180.0
4 7 7 40.75 3.71 6.65 0.0
5 7 7 16.18 1.98 3.97 180.0
6 7 7 95.74 6.35 9.32 0.0
7 7 7 79.35 4.69 8.74 180.0
8 7 7 1.85 1.26 0.86 180.0
1 8 7 6.45 1.50 2.53 0.0
2 8 7 26.56 2.91 4.88 180.0
3 8 7 112.77 7.06 10.73 0.0
4 8 7 35.73 2.58 5.83 180.0
5 8 7 10.25 4.00 3.49 0.0
6 8 7 2.70 0.89 2.01 180.0
7 8 7 4.40 1.33 2.47 0.0
-5 -7 8 6.52 2.40 3.50 180.0
-4 -7 8 6.27 1.52 2.27 180.0
-3 -7 8 143.19 12.18 11.71 0.0
-2 -7 8 95.67 9.34 9.56 180.0
-1 -7 8 32.42 4.28 5.62 0.0
0 -7 8 2.39 0.82 1.64 0.0
-6 -6 8 4.61 1.23 2.46 0.0
-5 -6 8 34.75 3.17 5.56 180.0
-4 -6 8 166.25 12.86 13.01 0.0
-3 -6 8 110.34 5.60 9.93 180.0
-2 -6 8 10.70 1.50 3.27 0.0
-1 -6 8 26.18 2.98 5.17 180.0
0 -6 8 62.62 4.82 7.75 0.0
1 -6 8 97.10 6.08 10.03 180.0
2 -6 8 1.43 1.05 1.20 180.0
-6 -5 8 4.15 1.59 2.56 180.0
-5 -5 8 22.39 2.11 4.66 0.0
-4 -5 8 33.23 3.46 5.95 180.0
-3 -5 8 249.41 8.06 15.53 0.0
-2 -5 8 70.24 2.84 7.85 180.0
-1 -5 8 4.05 1.03 2.12 0.0
0 -5 8 5.10 1.01 1.90 180.0
1 -5 8 7.37 1.23 2.22 0.0
2 -5 8 19.72 1.83 4.75 180.0
3 -5 8 24.65 2.55 4.91 0.0
-7 -4 8 30.50 3.54 5.88 180.0
-6 -4 8 101.38 5.11 9.94 0.0
-5 -4 8 122.80 7.68 10.44 180.0
-4 -4 8 39.32 2.91 6.45 0.0
-3 -4 8 369.51 13.48 19.18 180.0
-2 -4 8 3.89 0.71 2.07 0.0
-1 -4 8 45.04 2.85 6.55 180.0
0 -4 8 323.39 12.59 17.63 0.0
1 -4 8 542.70 42.45 23.39 180.0
2 -4 8 69.49 2.83 7.92 0.0
3 -4 8 82.70 5.36 8.98 0.0
4 -4 8 1.82 1.02 0.80 0.0
5 -4 8 13.88 2.46 3.17 180.0
-7 -3 8 50.90 5.84 6.88 0.0
-6 -3 8 40.45 3.21 6.43 180.0
-5 -3 8 115.27 5.25 11.37 0.0
-4 -3 8 64.32 3.67 8.63 180.0
-3 -3 8 17.45 1.00 4.35 0.0
-2 -3 8 262.12 4.93 15.93 180.0
-1 -3 8 757.20 14.40 27.29 0.0
0 -3 8 0.87 0.57 0.98 180.0
1 -3 8 6.80 0.74 1.66 180.0
2 -3 8 7.01 0.69 2.87 180.0
3 -3 8 13.49 1.33 3.56 0.0
4 -3 8 34.99 3.02 5.59 180.0
5 -3 8 1.50 0.73 0.67 0.0
-7 -2 8 40.00 4.61 6.65 180.0
-6 -2 8 8.90 1.20 2.72 0.0
-5 -2 8 183.62 8.07 12.84 180.0
-4 -2 8 200.25 6.64 14.44 0.0
-3 -2 8 238.09 4.63 15.71 180.0
-2 -2 8 294.52 5.31 17.31 0.0
-1 -2 8 178.43 4.60 14.03 180.0
0 -2 8 879.13 16.22 29.62 0.0
1 -2 8 18.74 0.97 4.33 180.0
2 -2 8 44.38 1.52 6.48 0.0
3 -2 8 85.07 2.74 9.08 180.0
4 -2 8 15.52 1.40 4.24 0.0
5 -2 8 34.78 3.23 6.03 180.0
6 -2 8 122.75 8.75 10.81 0.0
-6 -1 8 34.57 3.62 6.53 180.0
-5 -1 8 218.14 9.87 15.53 0.0
-4 -1 8 252.67 8.91 16.62 180.0
-3 -1 8 439.68 9.31 20.28 0.0
-2 -1 8 116.74 3.47 10.11 180.0
-1 -1 8 473.15 10.49 22.24 0.0
0 -1 8 324.69 7.38 18.76 180.0
1 -1 8 732.04 20.76 24.66 180.0
2 -1 8 11.83 0.59 4.02 180.0
3 -1 8 204.42 3.92 13.33 0.0
4 -1 8 690.53 22.65 25.40 180.0
5 -1 8 9.09 0.80 3.23 0.0
6 -1 8 17.14 1.67 4.20 0.0
7 -1 8 9.42 1.56 3.08 0.0
-6 0 8 131.61 9.75 11.68 0.0
-5 0 8 74.43 4.97 8.55 180.0
-4 0 8 153.55 4.81 12.32 0.0
-3 0 8 236.29 4.81 15.75 180.0
-2 0 8 52.10 1.68 7.25 0.0
-1 0 8 4.74 0.69 2.21 180.0
0 0 8 369.56 7.68 19.02 0.0
1 0 8 388.44 7.70 20.14 180.0
2 0 8 162.20 3.76 13.09 0.0
3 0 8 304.28 5.59 18.47 180.0
4 0 8 622.56 10.94 25.09 0.0
5 0 8 0.51 0.48 0.46 0.0
6 0 8 57.71 2.99 6.96 0.0
7 0 8 142.97 7.59 11.84 180.0
-6 1 8 77.83 10.79 8.52 180.0
-5 1 8 160.48 10.37 13.68 0.0
-4 1 8 152.63 4.52 12.99 180.0
-3 1 8 3.36 0.61 1.42 0.0
-2 1 8 960.72 17.67 30.87 180.0
-1 1 8 527.85 12.17 24.42 0.0
0 1 8 324.53 9.39 19.68 180.0
1 1 8 7.00 0.46 3.54 0.0
2 1 8 48.43 1.32 7.15 180.0
3 1 8 295.05 6.66 16.47 0.0
4 1 8 222.36 5.27 14.74 180.0
5 1 8 174.60 3.68 13.19 0.0
6 1 8 1.62 0.95 1.00 0.0
7 1 8 4.86 0.73 2.05 0.0
8 1 8 67.84 6.01 8.39 180.0
-5 2 8 29.38 2.91 5.25 180.0
-4 2 8 91.92 6.01 9.59 0.0
-3 2 8 114.10 3.61 10.42 180.0
-2 2 8 66.73 3.18 7.78 0.0
-1 2 8 22.33 0.94 4.15 180.0
0 2 8 711.91 17.88 26.07 0.0
1 2 8 18.82 0.77 3.57 0.0
2 2 8 62.58 2.40 9.86 0.0
3 2 8 462.07 10.42 22.68 180.0
4 2 8 216.82 4.32 14.73 0.0
5 2 8 169.96 3.45 12.67 180.0
6 2 8 77.12 2.49 8.42 0.0
7 2 8 349.92 22.86 18.47 180.0
8 2 8 29.38 2.27 5.76 0.0
-5 3 8 17.16 3.04 3.94 0.0
-4 3 8 159.77 14.66 12.24 180.0
-3 3 8 173.55 8.13 13.00 0.0
-2 3 8 279.32 9.78 16.49 180.0
-1 3 8 537.18 12.17 23.34 0.0
0 3 8 190.83 4.22 14.12 180.0
1 3 8 32.49 1.23 5.25 0.0
2 3 8 0.43 0.43 0.27 180.0
3 3 8 169.56 3.39 12.73 0.0
4 3 8 1031.55 18.40 31.99 180.0
5 3 8 405.33 7.50 20.50 0.0
6 3 8 37.01 2.28 6.45 180.0
7 3 8 39.67 3.21 6.47 0.0
8 3 8 9.50 1.34 2.61 180.0
-4 4 8 59.55 6.23 7.78 0.0
-3 4 8 138.90 10.82 11.36 180.0
-2 4 8 21.56 1.74 4.99 0.0
-1 4 8 126.60 4.44 11.29 0.0
0 4 8 1.22 0.85 0.83 0.0
1 4 8 331.57 9.38 18.90 180.0
2 4 8 7.95 0.47 3.52 0.0
3 4 8 401.98 9.83 20.44 180.0
4 4 8 319.94 5.78 17.14 0.0
5 4 8 238.39 7.64 14.45 180.0
6 4 8 51.16 3.03 6.98 0.0
7 4 8 38.85 3.38 6.07 180.0
8 4 8 41.59 2.36 6.79 0.0
-3 5 8 17.44 2.61 4.30 0.0
-2 5 8 106.86 8.49 10.36 180.0
-1 5 8 99.57 4.81 9.83 0.0
0 5 8 105.27 4.18 9.89 180.0
1 5 8 249.81 9.18 15.11 0.0
2 5 8 206.74 5.18 13.40 180.0
3 5 8 105.02 2.60 10.18 0.0
4 5 8 172.73 6.10 12.88 180.0
5 5 8 713.56 23.11 26.61 0.0
6 5 8 29.96 2.23 5.69 180.0
7 5 8 19.82 2.13 4.07 0.0
8 5 8 30.30 2.57 5.91 180.0
-2 6 8 0.18 2.01 0.26 180.0
-1 6 8 1.09 2.24 0.50 180.0
0 6 8 3.78 1.33 2.12 0.0
1 6 8 64.10 3.74 8.40 180.0
2 6 8 103.61 4.18 9.96 0.0
3 6 8 50.03 3.60 6.85 180.0
4 6 8 4.45 0.90 1.60 0.0
5 6 8 22.08 1.75 4.42 180.0
6 6 8 98.92 6.36 9.86 0.0
7 6 8 56.49 3.68 7.84 180.0
8 6 8 7.44 1.31 2.22 0.0
0 7 8 43.34 4.92 7.01 180.0
1 7 8 95.74 9.27 9.63 0.0
2 7 8 5.48 0.92 2.21 180.0
3 7 8 16.19 1.94 4.22 0.0
4 7 8 161.19 12.40 12.28 180.0
5 7 8 347.63 17.38 17.19 0.0
6 7 8 183.79 14.86 13.14 180.0
7 7 8 22.91 2.48 4.33 0.0
8 7 8 11.29 1.77 3.64 180.0
1 8 8 5.85 1.47 2.82 180.0
2 8 8 8.97 2.22 3.05 0.0
3 8 8 48.51 4.23 6.48 180.0
4 8 8 8.31 4.28 3.40 0.0
5 8 8 12.10 2.03 2.49 180.0
6 8 8 20.87 3.19 4.20 0.0
7 8 8 8.72 3.06 3.20 180.0
-4 -7 9 2.07 1.58 1.22 0.0
-3 -7 9 15.58 2.42 4.27 180.0
-2 -7 9 50.71 5.19 6.99 0.0
-1 -7 9 45.49 4.72 6.75 180.0
0 -7 9 26.61 7.64 4.49 0.0
-5 -6 9 54.17 5.60 7.36 0.0
-4 -6 9 45.07 3.21 6.60 180.0
-3 -6 9 1.43 0.97 0.53 0.0
-2 -6 9 23.85 2.82 4.50 180.0
-1 -6 9 16.91 2.74 4.38 0.0
0 -6 9 39.75 3.00 6.40 180.0
1 -6 9 0.42 1.46 0.40 0.0
2 -6 9 3.85 2.51 1.79 180.0
-6 -5 9 31.65 3.40 5.39 0.0
-5 -5 9 0.33 0.55 0.42 0.0
-4 -5 9 0.47 0.98 0.73 180.0
-3 -5 9 154.36 12.10 12.42 180.0
-2 -5 9 128.41 7.35 11.21 0.0
-1 -5 9 8.35 1.15 2.73 180.0
0 -5 9 77.25 4.50 8.43 0.0
1 -5 9 27.68 3.23 4.53 180.0
2 -5 9 92.11 8.66 9.81 0.0
3 -5 9 15.69 2.01 4.04 180.0
-6 -4 9 73.83 4.54 8.72 180.0
-5 -4 9 22.32 2.09 4.81 0.0
-4 -4 9 30.90 2.45 5.49 180.0
-3 -4 9 58.41 3.83 7.24 0.0
-2 -4 9 259.01 10.28 15.49 180.0
-1 -4 9 33.14 2.52 5.92 0.0
0 -4 9 21.47 1.73 4.82 180.0
1 -4 9 339.62 13.63 17.82 0.0
2 -4 9 100.34 5.87 9.74 180.0
3 -4 9 37.83 3.43 7.04 180.0
4 -4 9 3.12 0.60 1.69 0.0
-6 -3 9 48.68 3.49 6.73 0.0
-5 -3 9 0.28 0.60 0.92 0.0
-4 -3 9 2.02 1.27 0.90 180.0
-3 -3 9 0.72 0.85 0.56 0.0
-2 -3 9 707.86 30.48 26.77 0.0
-1 -3 9 204.78 7.73 13.91 180.0
0 -3 9 67.17 3.89 7.95 0.0
1 -3 9 69.37 3.65 8.23 180.0
2 -3 9 132.13 4.66 11.78 0.0
3 -3 9 39.54 2.88 6.47 180.0
4 -3 9 47.97 2.51 7.19 180.0
5 -3 9 9.82 1.35 3.00 180.0
-6 -2 9 7.53 1.24 2.59 180.0
-5 -2 9 19.08 1.89 4.18 0.0
-4 -2 9 67.27 2.63 7.96 180.0
-3 -2 9 361.21 11.73 19.03 0.0
-2 -2 9 1327.28 27.47 36.91 180.0
-1 -2 9 319.43 6.00 18.67 0.0
0 -2 9 94.52 3.04 9.89 180.0
1 -2 9 139.21 3.25 10.76 0.0
2 -2 9 342.43 6.79 17.62 180.0
3 -2 9 7.16 0.74 2.81 180.0
4 -2 9 170.64 4.75 12.46 0.0
5 -2 9 33.13 2.53 5.98 0.0
6 -2 9 31.78 3.34 5.47 180.0
-6 -1 9 65.21 4.82 7.92 0.0
-5 -1 9 2.98 0.84 1.92 0.0
-4 -1 9 116.89 3.66 10.07 0.0
-3 -1 9 274.21 8.65 16.34 180.0
-2 -1 9 47.31 1.65 6.27 0.0
-1 -1 9 182.09 3.70 12.92 180.0
0 -1 9 48.76 1.60 7.24 0.0
1 -1 9 76.19 2.31 9.81 180.0
2 -1 9 78.22 2.36 9.56 0.0
3 -1 9 72.94 3.51 7.90 180.0
4 -1 9 2.25 0.61 1.56 180.0
5 -1 9 3.67 0.96 1.23 0.0
6 -1 9 38.69 3.20 5.62 0.0
7 -1 9 27.17 3.10 5.41 180.0
-6 0 9 74.61 6.75 8.85 180.0
-5 0 9 47.83 3.41 6.55 0.0
-4 0 9 89.86 2.78 8.99 180.0
-3 0 9 230.15 7.47 15.43 0.0
-2 0 9 1506.03 26.31 39.62 180.0
-1 0 9 360.90 6.79 19.81 0.0
0 0 9 0.14 0.49 0.20 180.0
1 0 9 1674.93 36.62 38.74 0.0
2 0 9 388.37 7.36 18.59 180.0
3 0 9 85.37 2.77 9.72 0.0
4 0 9 57.74 2.81 6.95 0.0
5 0 9 5.04 0.60 2.10 0.0
6 0 9 22.44 2.34 5.28 180.0
7 0 9 17.62 2.06 3.87 0.0
-5 1 9 77.28 4.37 9.02 180.0
-4 1 9 42.64 3.22 6.58 0.0
-3 1 9 15.97 1.10 3.59 180.0
-2 1 9 28.51 1.80 4.85 0.0
-1 1 9 135.41 3.40 11.26 180.0
0 1 9 391.34 9.57 21.17 0.0
1 1 9 280.46 6.60 18.42 180.0
2 1 9 203.09 4.83 16.02 0.0
3 1 9 30.26 1.31 4.77 180.0
4 1 9 419.83 7.41 21.85 180.0
5 1 9 2.60 0.94 0.97 180.0
6 1 9 12.91 1.12 3.77 0.0
7 1 9 16.88 1.85 4.27 180.0
8 1 9 21.33 2.87 4.73 0.0
-5 2 9 70.29 7.28 8.28 0.0
-4 2 9 28.54 2.68 5.58 180.0
-3 2 9 99.07 2.90 10.23 0.0
-2 2 9 378.64 12.59 19.59 180.0
-1 2 9 1678.05 39.74 41.52 0.0
0 2 9 467.38 8.91 20.62 180.0
1 2 9 178.83 3.51 11.92 0.0
2 2 9 120.05 3.53 10.84 180.0
3 2 9 54.54 1.81 7.83 0.0
4 2 9 106.43 3.24 10.75 180.0
5 2 9 26.28 1.52 5.17 0.0
6 2 9 55.93 3.68 7.06 180.0
7 2 9 120.70 5.38 10.89 0.0
8 2 9 16.61 2.28 4.20 180.0
-4 3 9 92.80 8.11 9.38 0.0
-3 3 9 115.93 5.17 10.54 180.0
-2 3 9 3.95 0.48 1.79 0.0
-1 3 9 252.46 8.29 16.01 180.0
0 3 9 204.72 4.11 15.00 0.0
1 3 9 111.60 3.34 11.81 180.0
2 3 9 45.78 1.59 6.46 180.0
3 3 9 38.44 1.42 6.07 180.0
4 3 9 2.69 0.66 0.80 0.0
5 3 9 24.58 1.47 5.06 0.0
6 3 9 69.70 2.38 8.59 0.0
7 3 9 6.75 0.89 1.76 180.0
8 3 9 24.00 2.41 4.33 0.0
-3 4 9 79.72 5.14 9.12 0.0
-2 4 9 214.93 13.74 14.77 180.0
-1 4 9 115.91 3.82 10.20 0.0
0 4 9 135.41 4.53 11.01 180.0
1 4 9 141.26 3.32 11.91 0.0
2 4 9 0.90 0.66 0.90 180.0
3 4 9 168.93 4.40 13.31 0.0
4 4 9 816.84 15.15 28.12 180.0
5 4 9 393.02 12.72 19.02 0.0
6 4 9 0.13 0.69 0.14 0.0
7 4 9 3.62 1.06 1.88 0.0
8 4 9 80.85 5.77 9.62 180.0
-3 5 9 30.92 4.42 5.81 180.0
-2 5 9 14.93 2.16 3.99 0.0
-1 5 9 82.84 5.83 9.83 180.0
0 5 9 80.00 2.79 9.34 0.0
1 5 9 28.46 1.78 5.32 180.0
2 5 9 207.81 7.23 13.91 0.0
3 5 9 18.99 1.14 4.50 180.0
4 5 9 3.66 1.46 1.27 0.0
5 5 9 2.07 0.52 0.99 0.0
6 5 9 0.00 0.66 1.07 0.0
7 5 9 4.16 0.84 2.11 180.0
8 5 9 37.49 3.27 5.46 0.0
-1 6 9 26.60 2.89 5.42 0.0
0 6 9 15.72 1.71 3.71 180.0
1 6 9 57.47 5.11 7.83 0.0
2 6 9 23.85 2.56 5.83 180.0
3 6 9 13.47 1.39 3.59 0.0
4 6 9 276.76 11.86 15.98 180.0
5 6 9 125.23 6.16 10.55 0.0
6 6 9 79.23 3.42 8.39 180.0
7 6 9 12.67 1.47 3.79 0.0
8 6 9 43.31 3.95 6.99 180.0
0 7 9 84.29 15.87 9.33 0.0
1 7 9 16.26 2.32 4.14 180.0
2 7 9 4.26 1.15 1.66 0.0
3 7 9 8.85 1.64 2.70 180.0
4 7 9 5.10 0.96 2.79 0.0
5 7 9 30.15 3.45 5.19 180.0
6 7 9 67.34 5.64 7.70 0.0
7 7 9 15.81 1.96 3.68 180.0
2 8 9 13.80 4.00 3.48 180.0
3 8 9 3.74 1.13 1.18 0.0
4 8 9 82.59 7.03 7.98 180.0
5 8 9 141.40 10.28 11.11 0.0
6 8 9 44.67 5.44 6.35 180.0
-2 -7 10 6.81 3.21 2.15 180.0
-4 -6 10 71.64 5.26 8.25 0.0
-3 -6 10 3.44 0.94 2.81 0.0
-2 -6 10 70.37 5.14 8.39 180.0
-1 -6 10 3.41 1.38 1.56 180.0
0 -6 10 63.79 5.54 8.22 0.0
1 -6 10 0.47 1.66 0.17 0.0
-5 -5 10 9.21 1.89 2.53 0.0
-4 -5 10 76.71 8.30 9.04 180.0
-3 -5 10 120.31 9.08 10.79 0.0
-2 -5 10 1.11 2.52 0.67 0.0
-1 -5 10 0.00 0.93 0.02 0.0
0 -5 10 32.36 3.70 5.22 180.0
1 -5 10 130.33 9.90 10.74 0.0
2 -5 10 21.40 3.06 4.61 180.0
3 -5 10 70.02 7.30 8.09 0.0
-6 -4 10 19.44 2.42 4.43 0.0
-5 -4 10 36.36 2.12 6.34 180.0
-4 -4 10 169.88 10.05 12.55 0.0
-3 -4 10 35.42 3.55 6.64 0.0
-2 -4 10 356.45 13.02 18.63 180.0
-1 -4 10 11.80 1.32 3.29 0.0
0 -4 10 92.93 3.51 9.89 0.0
1 -4 10 270.67 14.61 16.20 180.0
2 -4 10 0.48 0.28 0.42 0.0
3 -4 10 42.06 3.34 6.74 180.0
4 -4 10 65.61 4.18 8.26 0.0
-6 -3 10 27.35 3.30 4.71 180.0
-5 -3 10 82.75 6.32 8.86 0.0
-4 -3 10 0.00 0.63 0.03 180.0
-3 -3 10 13.82 1.18 3.98 0.0
-2 -3 10 143.62 6.73 12.10 180.0
-1 -3 10 182.02 6.44 13.30 0.0
0 -3 10 165.91 6.87 12.20 180.0
1 -3 10 104.87 4.55 9.87 0.0
2 -3 10 36.88 2.23 5.93 180.0
3 -3 10 170.77 8.29 13.49 0.0
4 -3 10 123.43 8.08 11.28 180.0
5 -3 10 76.68 5.05 9.30 0.0
-6 -2 10 1.65 0.71 0.71 0.0
-5 -2 10 17.82 2.20 4.22 180.0
-4 -2 10 142.96 6.40 11.37 0.0
-3 -2 10 64.78 3.13 7.33 180.0
-2 -2 10 381.84 11.67 19.44 180.0
-1 -2 10 59.36 2.92 8.08 180.0
0 -2 10 193.69 4.00 14.16 0.0
1 -2 10 57.12 3.32 8.23 180.0
2 -2 10 31.84 1.95 5.09 0.0
3 -2 10 2.38 1.36 1.21 0.0
4 -2 10 23.25 1.88 4.79 0.0
5 -2 10 51.34 3.98 7.18 180.0
6 -2 10 31.75 3.39 5.90 0.0
-6 -1 10 38.98 4.54 6.41 180.0
-5 -1 10 20.98 2.28 4.02 0.0
-4 -1 10 5.71 0.76 2.09 180.0
-3 -1 10 146.60 5.03 12.20 0.0
-2 -1 10 214.12 4.25 14.01 180.0
-1 -1 10 467.18 10.13 20.32 0.0
0 -1 10 63.23 2.07 7.11 180.0
1 -1 10 57.23 2.00 7.77 0.0
2 -1 10 8.18 1.03 3.10 0.0
3 -1 10 458.56 14.22 21.12 0.0
4 -1 10 1034.42 29.85 31.08 180.0
5 -1 10 52.05 3.39 7.05 0.0
6 -1 10 15.90 1.82 4.20 180.0
-5 0 10 43.65 2.89 6.53 180.0
-4 0 10 36.91 3.01 5.49 0.0
-3 0 10 106.25 3.38 9.71 180.0
-2 0 10 70.14 3.32 8.51 0.0
-1 0 10 2.82 0.58 1.42 0.0
0 0 10 5.57 0.67 2.36 0.0
1 0 10 271.84 5.30 16.29 180.0
2 0 10 655.05 10.88 24.83 0.0
3 0 10 36.32 1.85 5.88 180.0
4 0 10 122.29 4.22 10.56 180.0
5 0 10 1.34 0.78 0.64 0.0
6 0 10 30.70 2.52 5.45 0.0
7 0 10 1.06 0.66 0.44 180.0
-5 1 10 110.80 7.00 10.33 0.0
-4 1 10 15.15 1.53 4.10 0.0
-3 1 10 10.95 1.13 2.99 0.0
-2 1 10 149.68 5.25 11.45 180.0
-1 1 10 368.84 6.72 18.34 0.0
0 1 10 280.08 4.91 16.77 180.0
1 1 10 11.45 1.34 3.84 0.0
2 1 10 413.15 8.18 20.48 180.0
3 1 10 158.06 2.98 12.39 0.0
4 1 10 383.10 7.33 18.79 180.0
5 1 10 26.29 1.96 4.90 0.0
6 1 10 9.15 1.39 2.81 180.0
7 1 10 27.72 2.25 5.61 0.0
-4 2 10 36.14 2.21 5.59 0.0
-3 2 10 28.15 2.68 5.42 180.0
-2 2 10 167.01 5.11 12.98 0.0
-1 2 10 939.90 19.49 30.93 180.0
0 2 10 117.25 4.48 10.17 0.0
1 2 10 29.00 1.85 5.16 180.0
2 2 10 910.33 16.47 28.94 0.0
3 2 10 66.28 2.18 7.80 180.0
4 2 10 268.82 5.05 16.09 180.0
5 2 10 417.83 13.51 19.70 0.0
6 2 10 141.16 6.32 11.78 0.0
7 2 10 114.34 7.39 10.10 180.0
8 2 10 10.95 1.69 2.89 0.0
-4 3 10 6.43 1.85 2.62 180.0
-3 3 10 20.72 1.97 4.60 0.0
-2 3 10 116.58 5.38 10.34 180.0
-1 3 10 46.34 2.68 6.20 0.0
0 3 10 346.89 8.61 18.50 180.0
1 3 10 64.14 3.07 8.83 0.0
2 3 10 3.57 0.42 1.58 0.0
3 3 10 141.51 5.04 11.17 0.0
4 3 10 154.07 3.36 11.79 180.0
5 3 10 3.59 0.61 1.64 0.0
6 3 10 48.11 3.45 7.02 180.0
7 3 10 39.85 3.72 6.25 0.0
8 3 10 5.68 1.34 2.23 180.0
-3 4 10 43.77 3.83 6.45 180.0
-2 4 10 250.86 15.65 15.72 0.0
-1 4 10 318.08 14.58 17.77 180.0
0 4 10 259.06 14.76 15.39 0.0
1 4 10 7.92 0.89 2.30 180.0
2 4 10 422.86 10.62 19.69 0.0
3 4 10 165.46 6.02 12.95 180.0
4 4 10 2.48 0.53 1.41 180.0
5 4 10 26.32 1.70 5.02 0.0
6 4 10 13.65 1.20 3.70 180.0
7 4 10 88.25 5.64 8.33 180.0
8 4 10 20.97 2.10 4.04 0.0
-2 5 10 7.42 1.50 3.22 180.0
-1 5 10 18.46 1.73 4.45 0.0
0 5 10 60.66 3.84 7.78 180.0
1 5 10 91.09 2.91 9.55 0.0
2 5 10 142.70 4.51 11.78 180.0
3 5 10 46.44 2.81 6.06 0.0
4 5 10 7.99 1.27 3.12 180.0
5 5 10 36.64 2.64 6.21 180.0
6 5 10 1.07 0.73 0.72 0.0
7 5 10 30.42 3.11 5.22 0.0
8 5 10 0.03 1.13 0.05 0.0
-1 6 10 208.03 20.19 14.36 180.0
0 6 10 186.44 15.53 14.82 0.0
1 6 10 64.08 5.03 8.50 180.0
2 6 10 47.98 4.11 7.04 0.0
3 6 10 120.46 8.28 11.02 180.0
4 6 10 2.69 0.51 1.65 0.0
5 6 10 4.60 1.22 2.14 0.0
6 6 10 1.53 0.86 0.99 180.0
7 6 10 16.35 1.88 3.86 180.0
8 6 10 48.07 5.45 6.94 0.0
0 7 10 124.42 24.16 10.06 180.0
1 7 10 32.29 2.88 5.86 0.0
2 7 10 0.00 0.98 0.04 180.0
3 7 10 11.07 1.71 3.44 0.0
4 7 10 1.39 2.31 0.59 0.0
5 7 10 14.25 2.40 3.56 180.0
6 7 10 4.99 3.23 2.71 0.0
7 7 10 36.59 3.53 6.27 0.0
3 8 10 11.68 2.37 2.96 180.0
4 8 10 55.21 5.85 6.60 0.0
5 8 10 54.33 5.67 7.09 180.0
6 8 10 0.64 1.32 0.87 0.0
-4 -6 11 1.80 1.68 0.55 180.0
-3 -6 11 87.37 8.91 8.98 0.0
-2 -6 11 84.57 6.18 8.95 180.0
-1 -6 11 129.98 9.41 11.32 0.0
0 -6 11 19.54 2.95 4.01 180.0
-5 -5 11 8.68 2.70 3.43 180.0
-4 -5 11 43.21 3.94 5.98 0.0
-3 -5 11 72.54 4.65 7.95 180.0
-2 -5 11 9.38 1.55 2.59 0.0
-1 -5 11 3.46 0.80 1.46 180.0
0 -5 11 6.50 1.08 2.32 180.0
1 -5 11 41.97 3.00 5.71 180.0
2 -5 11 42.48 4.00 6.16 0.0
-5 -4 11 120.29 7.20 10.82 0.0
-4 -4 11 3.70 0.85 1.86 180.0
-3 -4 11 6.86 0.88 2.81 0.0
-2 -4 11 25.79 3.04 5.05 180.0
-1 -4 11 1.94 0.73 0.85 0.0
0 -4 11 92.51 5.01 9.06 180.0
1 -4 11 54.78 4.45 7.81 0.0
2 -4 11 53.68 5.30 7.48 180.0
3 -4 11 125.11 9.82 11.44 0.0
4 -4 11 134.12 16.71 11.94 180.0
-5 -3 11 36.39 2.74 6.49 180.0
-4 -3 11 8.39 1.58 2.63 0.0
-3 -3 11 52.25 3.12 7.03 180.0
-2 -3 11 63.76 3.88 8.11 0.0
-1 -3 11 10.42 0.81 3.67 180.0
0 -3 11 8.51 1.43 2.37 0.0
1 -3 11 18.70 1.60 4.27 180.0
2 -3 11 372.57 20.34 19.54 0.0
3 -3 11 3.99 0.63 1.66 180.0
4 -3 11 3.18 0.63 1.37 0.0
5 -3 11 12.36 2.05 3.90 180.0
-5 -2 11 5.79 1.27 2.46 0.0
-4 -2 11 127.10 7.42 11.34 180.0
-3 -2 11 68.99 2.73 7.87 0.0
-2 -2 11 127.29 3.77 11.96 0.0
-1 -2 11 35.89 2.18 6.40 180.0
0 -2 11 245.62 7.93 15.72 180.0
1 -2 11 134.46 4.82 12.28 0.0
2 -2 11 13.71 1.10 3.67 180.0
3 -2 11 45.03 3.28 6.08 0.0
4 -2 11 466.55 24.89 21.42 180.0
5 -2 11 174.48 8.93 12.43 0.0
6 -2 11 89.83 24.74 9.09 180.0
-5 -1 11 1.95 0.80 0.68 180.0
-4 -1 11 116.39 5.15 10.52 0.0
-3 -1 11 137.35 4.06 12.13 180.0
-2 -1 11 332.61 10.82 18.62 0.0
-1 -1 11 16.14 1.46 4.22 0.0
0 -1 11 0.30 0.73 0.29 0.0
1 -1 11 100.96 2.30 9.35 180.0
2 -1 11 106.34 4.61 10.33 0.0
3 -1 11 124.93 4.39 11.39 180.0
4 -1 11 184.82 5.11 13.66 0.0
5 -1 11 182.62 7.80 13.07 180.0
6 -1 11 19.51 2.32 4.10 0.0
-5 0 11 39.81 3.60 5.86 0.0
-4 0 11 71.33 4.65 8.76 180.0
-3 0 11 144.10 4.24 11.55 0.0
-2 0 11 99.41 3.88 10.37 0.0
-1 0 11 1416.33 32.75 37.75 180.0
0 0 11 76.21 3.01 8.96 180.0
1 0 11 570.21 12.02 23.58 0.0
2 0 11 203.04 4.95 14.51 180.0
3 0 11 2.76 0.50 1.25 0.0
4 0 11 220.53 7.36 14.24 180.0
5 0 11 695.56 42.10 25.50 0.0
6 0 11 41.80 3.30 6.68 180.0
7 0 11 1.06 0.84 1.11 0.0
-5 1 11 35.33 4.29 6.18 180.0
-4 1 11 44.40 3.48 6.97 0.0
-3 1 11 11.42 1.28 3.46 180.0
-2 1 11 129.69 4.00 10.99 0.0
-1 1 11 125.18 4.41 10.75 180.0
0 1 11 0.49 0.92 0.36 0.0
1 1 11 111.94 3.56 10.97 180.0
2 1 11 359.88 6.66 20.39 0.0
3 1 11 84.07 2.69 9.34 180.0
4 1 11 372.14 12.16 19.01 0.0
5 1 11 432.35 10.95 19.67 180.0
6 1 11 8.62 1.02 2.88 0.0
7 1 11 2.38 1.47 1.39 180.0
-4 2 11 70.36 4.49 8.43 180.0
-3 2 11 12.86 1.46 3.83 0.0
-2 2 11 46.86 3.35 6.70 0.0
-1 2 11 259.10 9.02 15.37 180.0
0 2 11 12.05 0.83 3.67 180.0
1 2 11 591.60 11.05 23.48 0.0
2 2 11 38.88 2.02 5.77 180.0
3 2 11 20.73 1.22 4.27 0.0
4 2 11 8.52 0.76 3.04 0.0
5 2 11 148.19 4.92 12.17 0.0
6 2 11 288.72 17.78 16.80 180.0
7 2 11 16.47 2.40 3.94 0.0
8 2 11 0.00 0.87 0.06 180.0
-3 3 11 28.87 2.41 5.40 180.0
-2 3 11 175.29 11.35 12.57 0.0
-1 3 11 75.10 2.55 8.17 180.0
0 3 11 93.95 4.24 9.35 0.0
1 3 11 23.14 1.36 5.42 180.0
2 3 11 5.93 0.78 1.25 180.0
3 3 11 128.24 4.35 11.81 180.0
4 3 11 483.56 15.80 21.29 0.0
5 3 11 899.80 25.18 29.66 180.0
6 3 11 16.34 1.62 3.96 0.0
7 3 11 2.11 1.16 1.25 180.0
8 3 11 12.93 1.87 3.93 0.0
-3 4 11 45.58 6.37 7.04 0.0
-2 4 11 4.60 2.47 2.42 180.0
-1 4 11 15.94 1.64 3.90 180.0
0 4 11 11.78 1.20 3.49 0.0
1 4 11 65.79 3.06 7.49 0.0
2 4 11 138.18 4.76 10.94 180.0
3 4 11 26.12 1.62 5.05 0.0
4 4 11 2.32 0.89 1.49 180.0
5 4 11 19.41 1.52 4.43 0.0
6 4 11 45.16 3.13 6.50 180.0
7 4 11 31.34 2.73 5.63 0.0
8 4 11 1.84 1.38 1.13 0.0
-2 5 11 42.73 4.44 6.25 0.0
-1 5 11 72.36 5.04 8.61 180.0
0 5 11 4.01 0.59 2.10 180.0
1 5 11 49.74 3.22 7.29 180.0
2 5 11 75.74 2.39 8.83 0.0
3 5 11 151.31 4.42 12.08 180.0
4 5 11 238.29 7.59 14.91 0.0
5 5 11 222.50 10.25 14.03 180.0
6 5 11 27.60 2.62 5.72 0.0
7 5 11 5.74 0.85 2.30 0.0
8 5 11 8.38 1.79 3.13 0.0
-1 6 11 10.42 3.28 4.03 0.0
0 6 11 27.01 2.69 5.73 180.0
1 6 11 21.43 2.51 5.11 0.0
2 6 11 41.08 2.49 6.03 180.0
3 6 11 105.33 6.76 10.20 0.0
4 6 11 1.07 2.23 3.47 0.0
5 6 11 31.47 7.55 6.53 180.0
6 6 11 3.41 0.65 1.43 180.0
7 6 11 24.69 2.46 4.76 0.0
1 7 11 12.56 3.13 3.95 180.0
2 7 11 21.77 2.43 4.65 0.0
3 7 11 25.20 2.92 4.19 180.0
4 7 11 58.26 3.93 6.61 0.0
5 7 11 22.92 2.58 4.63 180.0
6 7 11 4.53 1.60 2.37 0.0
7 7 11 22.67 2.95 4.69 180.0
4 8 11 14.79 2.89 3.44 180.0
5 8 11 1.20 0.80 0.76 180.0
-2 -6 12 197.28 27.03 13.76 0.0
-1 -6 12 167.74 22.69 12.28 180.0
-4 -5 12 121.65 16.82 10.17 180.0
-3 -5 12 37.90 3.53 5.55 0.0
-2 -5 12 38.12 3.47 6.18 180.0
-1 -5 12 2.42 1.23 2.52 0.0
0 -5 12 52.90 4.63 7.39 180.0
1 -5 12 24.98 3.03 4.40 0.0
2 -5 12 9.00 2.14 2.90 180.0
-4 -4 12 28.83 2.56 4.78 0.0
-3 -4 12 3.13 0.60 1.79 180.0
-2 -4 12 527.27 54.02 22.37 0.0
-1 -4 12 424.94 21.65 19.55 180.0
0 -4 12 128.03 6.57 11.06 0.0
1 -4 12 4.46 1.35 1.63 180.0
2 -4 12 32.93 2.37 5.52 0.0
3 -4 12 30.33 3.65 5.14 180.0
-5 -3 12 22.56 2.46 4.74 0.0
-4 -3 12 77.63 4.38 8.40 180.0
-3 -3 12 0.04 1.23 0.19 0.0
-2 -3 12 0.67 0.69 0.58 180.0
-1 -3 12 208.68 9.99 15.01 0.0
0 -3 12 108.96 7.22 10.17 180.0
1 -3 12 12.53 1.77 3.30 0.0
2 -3 12 54.97 3.75 7.71 180.0
3 -3 12 29.76 2.68 5.61 0.0
4 -3 12 3.34 1.65 2.22 0.0
-5 -2 12 45.61 4.08 6.68 180.0
-4 -2 12 129.33 9.96 10.99 0.0
-3 -2 12 1.34 0.63 0.77 0.0
-2 -2 12 383.80 11.07 18.94 0.0
-1 -2 12 1283.12 46.58 35.50 180.0
0 -2 12 299.11 8.56 17.96 0.0
1 -2 12 8.48 1.21 3.20 180.0
2 -2 12 45.17 3.25 6.79 180.0
3 -2 12 202.81 12.85 14.01 180.0
4 -2 12 146.33 9.47 11.97 0.0
5 -2 12 37.33 2.74 5.80 180.0
-5 -1 12 9.24 1.67 2.91 0.0
-4 -1 12 43.85 3.44 6.44 180.0
-3 -1 12 62.15 4.15 7.97 0.0
-2 -1 12 36.95 2.71 6.86 180.0
-1 -1 12 63.32 3.64 8.49 0.0
0 -1 12 85.60 4.19 8.88 180.0
1 -1 12 0.06 0.45 0.12 180.0
2 -1 12 4.20 0.85 1.37 180.0
3 -1 12 218.52 6.48 14.82 0.0
4 -1 12 6.45 0.85 1.64 0.0
5 -1 12 3.35 0.93 1.52 0.0
6 -1 12 20.65 2.57 4.32 180.0
-5 0 12 76.78 20.94 8.72 180.0
-4 0 12 30.49 1.94 5.16 0.0
-3 0 12 93.77 6.10 8.95 180.0
-2 0 12 140.90 4.01 11.30 0.0
-1 0 12 339.02 13.95 18.11 180.0
0 0 12 40.50 2.40 6.75 0.0
1 0 12 43.11 2.56 6.99 180.0
2 0 12 67.56 3.39 7.99 0.0
3 0 12 183.09 6.17 12.82 180.0
4 0 12 569.49 14.54 23.04 0.0
5 0 12 225.19 9.22 14.60 180.0
6 0 12 6.49 1.23 2.63 0.0
-4 1 12 50.33 3.28 7.33 180.0
-3 1 12 15.98 1.74 3.69 0.0
-2 1 12 0.01 1.36 0.04 180.0
-1 1 12 175.28 5.15 13.41 0.0
0 1 12 4.25 0.93 2.41 0.0
1 1 12 56.44 2.89 6.64 0.0
2 1 12 219.56 7.13 14.09 180.0
3 1 12 258.77 8.71 16.24 0.0
4 1 12 5.67 1.24 1.87 0.0
5 1 12 46.83 3.79 7.07 180.0
6 1 12 76.43 5.13 8.30 180.0
7 1 12 45.85 2.97 6.48 0.0
-4 2 12 21.38 2.61 4.94 0.0
-3 2 12 30.09 2.13 5.38 180.0
-2 2 12 31.54 3.04 5.31 0.0
-1 2 12 16.59 1.35 4.05 180.0
0 2 12 43.03 2.57 6.78 0.0
1 2 12 152.76 5.11 12.41 180.0
2 2 12 57.25 2.92 7.17 0.0
3 2 12 165.56 6.23 12.14 180.0
4 2 12 146.21 4.45 11.44 0.0
5 2 12 227.25 10.03 14.80 180.0
6 2 12 173.44 7.41 13.26 0.0
7 2 12 44.28 3.30 7.02 180.0
-3 3 12 114.14 8.20 10.57 0.0
-2 3 12 5.20 0.68 2.34 180.0
-1 3 12 17.58 1.81 3.88 0.0
0 3 12 51.03 2.95 7.10 180.0
1 3 12 4.34 0.76 1.61 0.0
2 3 12 70.80 3.98 8.03 180.0
3 3 12 16.31 1.16 4.40 0.0
4 3 12 22.99 1.53 5.03 180.0
5 3 12 25.85 2.19 5.68 0.0
6 3 12 83.70 3.63 8.80 180.0
7 3 12 54.54 2.99 7.48 0.0
-2 4 12 32.79 2.45 6.16 0.0
-1 4 12 4.47 1.08 2.00 0.0
0 4 12 81.82 5.27 9.11 180.0
1 4 12 43.08 3.22 6.38 180.0
2 4 12 140.56 4.32 11.01 0.0
3 4 12 4.98 1.29 2.07 180.0
4 4 12 195.89 5.68 14.17 0.0
5 4 12 203.87 9.30 14.16 180.0
6 4 12 268.21 11.07 15.69 0.0
7 4 12 26.48 2.18 4.86 180.0
-1 5 12 1.71 0.73 1.02 0.0
0 5 12 2.99 0.63 1.48 0.0
1 5 12 8.31 0.94 2.85 0.0
2 5 12 118.85 7.59 10.56 180.0
3 5 12 83.10 3.90 9.40 0.0
4 5 12 20.05 1.93 4.52 180.0
5 5 12 94.24 5.08 9.12 0.0
6 5 12 131.53 9.84 10.91 180.0
7 5 12 3.54 1.33 1.54 180.0
0 6 12 0.24 0.88 1.26 180.0
1 6 12 0.49 0.90 0.85 0.0
2 6 12 58.54 4.48 7.81 0.0
3 6 12 27.14 2.76 5.62 180.0
4 6 12 9.80 1.14 2.88 0.0
5 6 12 6.52 3.56 4.65 180.0
6 6 12 0.00 1.13 7.82 0.0
7 6 12 60.00 5.49 7.59 180.0
2 7 12 43.17 5.22 6.28 180.0
3 7 12 17.65 2.62 3.70 0.0
4 7 12 23.08 3.21 4.21 180.0
5 7 12 41.83 3.92 6.30 0.0
6 7 12 90.67 9.33 9.13 180.0
-3 -5 13 164.42 22.60 12.45 180.0
-2 -5 13 134.57 13.67 10.76 0.0
-1 -5 13 5.28 1.61 1.60 180.0
0 -5 13 20.37 3.11 4.75 0.0
1 -5 13 101.54 14.05 10.44 180.0
-4 -4 13 0.98 1.74 0.32 0.0
-3 -4 13 60.00 4.61 7.71 0.0
-2 -4 13 24.49 2.78 4.97 180.0
-1 -4 13 47.17 4.56 6.92 0.0
0 -4 13 4.65 1.75 1.89 180.0
1 -4 13 72.67 4.71 8.34 0.0
2 -4 13 108.02 7.91 10.22 180.0
3 -4 13 2.16 1.23 1.63 0.0
-4 -3 13 16.86 1.88 3.64 0.0
-3 -3 13 117.09 10.81 11.14 180.0
-2 -3 13 76.99 4.89 8.54 0.0
-1 -3 13 108.05 5.48 9.89 180.0
0 -3 13 22.65 2.15 5.22 0.0
1 -3 13 261.46 18.56 17.02 180.0
2 -3 13 118.31 10.79 11.68 0.0
3 -3 13 57.82 4.55 7.75 180.0
4 -3 13 44.09 3.72 6.83 0.0
-4 -2 13 41.17 3.28 6.50 180.0
-3 -2 13 39.37 3.11 6.39 0.0
-2 -2 13 54.14 3.76 7.66 180.0
-1 -2 13 286.49 12.61 16.96 0.0
0 -2 13 309.62 13.27 17.43 180.0
1 -2 13 83.98 3.81 9.49 0.0
2 -2 13 11.94 2.47 3.17 180.0
3 -2 13 8.54 1.43 3.33 0.0
4 -2 13 0.06 0.59 0.28 0.0
5 -2 13 6.84 1.55 2.35 0.0
-4 -1 13 0.50 0.73 0.44 180.0
-3 -1 13 299.99 18.93 17.22 180.0
-2 -1 13 170.73 12.92 12.81 0.0
-1 -1 13 25.90 1.98 5.34 180.0
0 -1 13 185.80 6.00 13.47 0.0
1 -1 13 95.53 3.13 9.79 180.0
2 -1 13 97.42 3.04 9.60 0.0
3 -1 13 18.90 1.59 4.60 180.0
4 -1 13 195.89 8.42 13.56 0.0
5 -1 13 66.64 4.87 8.14 180.0
6 -1 13 32.54 9.03 5.88 0.0
-4 0 13 138.57 8.61 10.77 180.0
-3 0 13 91.72 6.96 8.45 0.0
-2 0 13 24.02 2.29 4.70 180.0
-1 0 13 336.14 9.04 18.10 0.0
0 0 13 308.17 10.03 17.67 180.0
1 0 13 152.52 5.19 12.69 0.0
2 0 13 77.35 2.49 8.97 180.0
3 0 13 2.74 0.58 0.99 180.0
4 0 13 155.42 9.68 11.76 180.0
5 0 13 35.87 3.46 5.84 0.0
6 0 13 20.92 2.05 4.80 180.0
-4 1 13 15.39 2.79 4.35 0.0
-3 1 13 2.22 0.65 1.31 180.0
-2 1 13 81.70 3.58 9.19 0.0
-1 1 13 118.81 4.02 10.18 180.0
0 1 13 209.37 6.98 14.38 0.0
1 1 13 70.49 4.06 8.11 180.0
2 1 13 29.55 1.82 5.35 0.0
3 1 13 127.74 4.35 11.50 180.0
4 1 13 108.49 4.88 10.57 0.0
5 1 13 5.35 0.77 2.14 180.0
6 1 13 37.04 2.16 5.85 0.0
7 1 13 35.91 4.18 6.10 180.0
-3 2 13 45.99 4.41 5.93 0.0
-2 2 13 1.73 1.04 0.99 180.0
-1 2 13 111.72 7.71 10.77 0.0
0 2 13 928.15 33.97 30.86 180.0
1 2 13 131.28 4.01 11.93 0.0
2 2 13 40.67 2.48 6.70 180.0
3 2 13 10.15 1.03 2.78 0.0
4 2 13 42.65 3.10 6.06 180.0
5 2 13 85.05 5.42 9.09 0.0
6 2 13 8.82 1.16 2.84 180.0
7 2 13 46.63 4.13 6.96 0.0
-3 3 13 12.14 5.29 4.61 180.0
-2 3 13 26.40 2.27 5.40 0.0
-1 3 13 122.03 7.64 10.45 180.0
0 3 13 362.16 16.85 18.32 0.0
1 3 13 10.20 1.03 3.02 180.0
2 3 13 35.94 2.22 6.82 180.0
3 3 13 0.90 0.84 0.66 0.0
4 3 13 233.18 8.05 15.28 0.0
5 3 13 15.09 1.55 3.85 180.0
6 3 13 3.26 0.88 1.32 0.0
7 3 13 125.55 7.62 11.30 180.0
-2 4 13 43.76 5.00 6.53 180.0
-1 4 13 15.50 1.95 4.47 0.0
0 4 13 56.91 4.22 8.09 180.0
1 4 13 144.00 9.12 12.11 0.0
2 4 13 31.41 2.51 5.50 180.0
3 4 13 29.03 2.36 5.06 0.0
4 4 13 73.84 4.77 8.28 180.0
5 4 13 107.94 4.72 10.60 0.0
6 4 13 30.51 2.70 5.67 180.0
7 4 13 21.26 2.18 4.40 0.0
-1 5 13 17.36 2.71 4.31 180.0
0 5 13 73.19 5.32 8.57 0.0
1 5 13 3.84 0.69 1.86 180.0
2 5 13 10.02 1.12 3.15 180.0
3 5 13 19.59 2.12 4.78 180.0
4 5 13 52.22 2.85 6.72 0.0
5 5 13 61.79 3.97 7.08 180.0
6 5 13 1.73 1.45 1.03 180.0
7 5 13 16.32 2.10 3.80 180.0
1 6 13 27.91 3.51 5.17 0.0
2 6 13 73.39 5.57 8.66 180.0
3 6 13 49.23 2.83 7.13 0.0
4 6 13 6.79 1.02 2.89 180.0
5 6 13 3.37 1.19 1.74 0.0
6 6 13 3.16 1.44 1.60 180.0
3 7 13 0.53 1.69 1.11 0.0
4 7 13 9.26 1.96 2.99 0.0
5 7 13 22.63 3.33 3.99 180.0
-3 -4 14 9.29 2.17 2.83 180.0
-2 -4 14 19.61 2.57 4.09 0.0
-1 -4 14 8.83 1.75 2.84 180.0
0 -4 14 13.82 2.11 3.04 0.0
1 -4 14 27.91 3.38 5.23 180.0
2 -4 14 76.13 10.62 8.84 0.0
-3 -3 14 0.13 1.08 0.26 180.0
-2 -3 14 60.13 4.02 7.88 180.0
-1 -3 14 43.48 3.41 6.99 0.0
0 -3 14 62.79 7.38 8.53 180.0
1 -3 14 115.54 10.59 10.65 0.0
2 -3 14 150.84 12.75 12.25 180.0
3 -3 14 41.96 4.41 6.47 0.0
-4 -2 14 14.83 2.14 3.32 180.0
-3 -2 14 0.32 1.47 0.22 0.0
-2 -2 14 105.67 8.73 10.48 0.0
-1 -2 14 46.50 2.53 6.75 180.0
0 -2 14 169.31 7.66 13.01 0.0
1 -2 14 2.10 0.78 1.05 180.0
2 -2 14 38.48 3.32 7.00 0.0
3 -2 14 65.82 4.46 8.92 180.0
4 -2 14 13.52 1.84 3.86 0.0
-4 -1 14 9.58 1.64 3.00 180.0
-3 -1 14 83.01 5.77 8.74 0.0
-2 -1 14 203.21 12.82 14.29 180.0
-1 -1 14 33.31 3.12 6.20 0.0
0 -1 14 10.19 1.23 3.37 180.0
1 -1 14 141.75 6.52 12.35 0.0
2 -1 14 396.52 30.82 20.70 180.0
3 -1 14 82.99 4.01 9.19 0.0
4 -1 14 62.70 4.87 7.92 180.0
5 -1 14 36.72 4.22 6.43 0.0
-3 0 14 4.41 0.87 1.39 0.0
-2 0 14 201.54 13.88 13.87 0.0
-1 0 14 147.79 9.36 11.12 180.0
0 0 14 3.04 0.91 1.19 0.0
1 0 14 29.85 2.25 5.84 180.0
2 0 14 40.12 3.16 7.06 0.0
3 0 14 171.12 10.79 13.87 180.0
4 0 14 59.67 3.89 7.83 0.0
5 0 14 52.13 3.05 6.69 180.0
6 0 14 18.87 2.51 4.09 0.0
-3 1 14 1.20 1.03 1.70 0.0
-2 1 14 182.41 13.85 12.96 180.0
-1 1 14 23.70 2.30 5.08 0.0
0 1 14 2.01 0.90 1.45 0.0
1 1 14 160.48 4.59 12.57 0.0
2 1 14 794.52 21.05 28.79 180.0
3 1 14 582.42 26.14 24.63 0.0
4 1 14 0.02 0.76 0.10 180.0
5 1 14 31.74 2.79 6.10 0.0
6 1 14 13.77 1.73 3.84 180.0
-3 2 14 9.46 1.76 3.43 180.0
-2 2 14 3.65 1.22 1.83 0.0
-1 2 14 112.69 7.26 10.27 180.0
0 2 14 183.01 11.58 13.56 0.0
1 2 14 83.93 3.94 9.18 180.0
2 2 14 52.22 3.80 7.37 0.0
3 2 14 41.33 3.24 6.81 180.0
4 2 14 25.78 2.99 5.09 0.0
5 2 14 86.83 5.54 8.82 180.0
6 2 14 39.42 2.94 6.44 0.0
-2 3 14 54.85 4.70 7.16 180.0
-1 3 14 93.78 6.21 9.50 0.0
0 3 14 3.93 0.79 1.52 180.0
1 3 14 177.67 11.23 13.09 0.0
2 3 14 196.97 8.80 14.16 180.0
3 3 14 168.71 10.58 13.21 0.0
4 3 14 33.84 2.98 6.52 180.0
5 3 14 8.60 1.03 3.25 0.0
6 3 14 71.17 5.06 8.55 180.0
7 3 14 79.42 9.09 8.53 0.0
-1 4 14 18.44 2.59 4.38 180.0
0 4 14 35.98 2.39 6.16 0.0
1 4 14 130.58 8.27 11.33 180.0
2 4 14 10.54 1.29 2.92 0.0
3 4 14 8.63 1.00 2.40 180.0
4 4 14 12.62 1.31 4.35 0.0
5 4 14 260.95 25.51 15.79 180.0
6 4 14 152.05 10.65 12.30 0.0
7 4 14 0.65 0.79 0.32 0.0
0 5 14 25.40 2.86 4.70 180.0
1 5 14 14.07 1.90 3.44 0.0
2 5 14 69.88 3.79 8.66 180.0
3 5 14 89.30 6.76 9.14 0.0
4 5 14 49.12 3.89 7.17 180.0
5 5 14 29.75 1.93 5.17 0.0
6 5 14 8.96 1.56 2.83 180.0
2 6 14 50.77 4.86 6.62 0.0
3 6 14 4.33 0.97 2.36 180.0
4 6 14 12.72 1.82 3.92 0.0
5 6 14 23.34 2.35 4.96 180.0
6 6 14 68.38 7.70 8.47 0.0
-1 -4 15 14.03 2.55 3.87 0.0
0 -4 15 0.75 1.86 0.88 180.0
-2 -3 15 4.73 1.80 1.92 0.0
-1 -3 15 24.62 3.07 4.69 180.0
0 -3 15 71.46 6.15 8.57 0.0
1 -3 15 19.53 2.38 4.62 180.0
2 -3 15 0.00 1.17 0.19 180.0
-3 -2 15 87.97 9.93 9.29 0.0
-2 -2 15 11.13 1.58 3.53 180.0
-1 -2 15 62.64 3.47 8.01 0.0
0 -2 15 103.25 7.73 10.45 180.0
1 -2 15 85.91 7.22 9.44 0.0
2 -2 15 19.02 2.19 4.34 180.0
3 -2 15 13.15 2.52 3.59 0.0
4 -2 15 5.82 1.16 2.46 180.0
-3 -1 15 180.31 16.77 13.09 180.0
-2 -1 15 7.36 2.08 2.56 0.0
-1 -1 15 64.85 4.98 7.84 180.0
0 -1 15 67.12 4.24 8.25 0.0
1 -1 15 164.43 10.11 12.83 180.0
2 -1 15 4.53 0.67 1.77 180.0
3 -1 15 1.34 0.62 1.02 0.0
4 -1 15 16.49 1.81 4.12 0.0
-3 0 15 5.60 1.16 2.23 0.0
-2 0 15 79.12 5.63 8.71 180.0
-1 0 15 133.86 10.22 11.43 0.0
0 0 15 44.42 3.50 6.55 180.0
1 0 15 84.35 3.67 9.08 0.0
2 0 15 12.13 1.28 4.15 180.0
3 0 15 99.94 6.30 10.30 0.0
4 0 15 37.84 2.24 6.66 180.0
5 0 15 5.32 1.35 2.70 0.0
-2 1 15 0.30 1.51 1.03 0.0
-1 1 15 17.11 1.91 4.58 180.0
0 1 15 73.16 4.56 8.87 0.0
1 1 15 75.65 4.88 8.31 180.0
2 1 15 162.48 10.43 13.26 0.0
3 1 15 64.49 2.92 8.53 180.0
4 1 15 26.50 3.09 5.22 0.0
5 1 15 11.36 1.58 3.42 180.0
6 1 15 1.86 1.36 0.74 0.0
-2 2 15 0.04 0.82 0.27 0.0
-1 2 15 237.76 15.47 15.14 0.0
0 2 15 231.97 14.47 14.68 180.0
1 2 15 44.23 2.75 6.89 0.0
2 2 15 25.65 2.73 5.21 180.0
3 2 15 65.22 3.01 8.00 0.0
4 2 15 170.82 10.79 13.30 180.0
5 2 15 3.87 0.71 2.21 180.0
6 2 15 0.11 1.31 0.15 0.0
-1 3 15 9.64 1.55 3.42 180.0
0 3 15 25.22 2.08 4.82 0.0
1 3 15 87.24 5.84 9.34 180.0
2 3 15 124.43 7.77 11.11 0.0
3 3 15 117.86 7.49 11.50 180.0
4 3 15 43.31 3.72 7.21 0.0
5 3 15 1.82 1.15 1.32 180.0
6 3 15 22.60 2.24 4.91 0.0
0 4 15 117.72 7.69 11.11 180.0
1 4 15 4.12 1.37 2.24 0.0
2 4 15 11.03 1.49 3.44 180.0
3 4 15 33.52 2.78 5.91 0.0
4 4 15 122.90 9.29 10.81 180.0
5 4 15 88.84 6.18 9.31 0.0
6 4 15 9.84 1.68 2.76 180.0
1 5 15 1.20 1.17 0.69 0.0
2 5 15 167.79 9.81 12.82 0.0
3 5 15 205.92 15.13 14.76 180.0
4 5 15 88.65 6.17 9.54 0.0
5 5 15 0.17 0.97 0.41 180.0
6 5 15 5.17 1.48 2.17 0.0
3 6 15 34.44 5.24 6.39 0.0
4 6 15 48.71 5.49 7.20 180.0
-1 -3 16 17.96 3.00 4.30 0.0
0 -3 16 24.03 3.50 5.01 180.0
1 -3 16 1.39 1.26 1.29 0.0
-2 -2 16 10.10 1.68 3.34 0.0
-1 -2 16 11.03 1.69 3.96 180.0
0 -2 16 13.14 1.81 3.08 0.0
1 -2 16 8.35 1.70 2.79 180.0
2 -2 16 24.67 2.70 5.17 0.0
3 -2 16 0.77 1.36 1.59 180.0
-2 -1 16 137.05 13.55 11.81 180.0
-1 -1 16 44.29 2.73 6.48 0.0
0 -1 16 29.15 2.00 5.51 180.0
1 -1 16 10.52 1.38 3.66 0.0
2 -1 16 0.26 0.82 0.63 0.0
3 -1 16 0.11 0.67 0.46 180.0
4 -1 16 16.07 2.40 3.92 180.0
-2 0 16 147.15 16.67 12.30 0.0
-1 0 16 0.73 1.68 0.37 0.0
0 0 16 1.56 0.60 0.80 0.0
1 0 16 2.11 0.97 1.04 180.0
2 0 16 120.55 9.14 10.98 0.0
3 0 16 30.40 1.99 5.43 180.0
4 0 16 6.09 1.53 2.41 0.0
-2 1 16 63.57 7.44 8.40 180.0
-1 1 16 45.56 3.09 6.39 0.0
0 1 16 52.32 3.03 7.61 180.0
1 1 16 13.21 1.55 3.47 0.0
2 1 16 54.82 4.35 6.94 180.0
3 1 16 0.04 0.97 0.06 180.0
4 1 16 20.85 2.35 3.93 180.0
5 1 16 4.86 2.27 3.33 0.0
-1 2 16 1.37 0.76 1.54 180.0
0 2 16 28.34 2.14 5.44 0.0
1 2 16 99.47 5.62 10.37 180.0
2 2 16 67.49 5.23 8.68 0.0
3 2 16 34.75 2.89 6.18 180.0
4 2 16 1.51 1.95 1.15 0.0
5 2 16 11.64 2.98 3.00 0.0
0 3 16 90.46 5.52 9.14 180.0
1 3 16 127.57 9.38 11.39 0.0
2 3 16 11.44 1.42 2.99 180.0
3 3 16 1.49 0.94 1.20 180.0
4 3 16 0.16 0.69 0.50 0.0
5 3 16 67.20 4.15 8.61 0.0
1 4 16 50.57 4.39 7.23 180.0
2 4 16 37.37 2.98 5.95 0.0
3 4 16 2.16 0.81 1.69 180.0
4 4 16 4.24 1.35 2.36 0.0
5 4 16 13.17 1.96 4.02 180.0
2 5 16 24.51 2.83 5.14 180.0
3 5 16 17.45 2.17 4.49 0.0
4 5 16 21.89 2.68 4.72 180.0
5 5 16 31.29 6.32 6.00 0.0
-1 -1 17 0.79 0.84 1.26 0.0
0 -1 17 7.79 1.55 3.70 0.0
1 -1 17 41.83 4.05 6.80 180.0
2 -1 17 12.46 1.94 3.86 0.0
3 -1 17 10.32 4.87 4.09 180.0
-1 0 17 34.98 4.10 6.28 0.0
0 0 17 0.89 0.78 0.42 180.0
1 0 17 2.86 1.14 1.79 180.0
2 0 17 9.27 1.82 2.54 180.0
3 0 17 25.30 3.02 5.65 0.0
0 1 17 0.00 0.86 0.39 0.0
1 1 17 9.03 1.78 3.56 180.0
2 1 17 25.37 2.28 4.80 0.0
3 1 17 74.42 4.69 8.67 180.0
4 1 17 11.08 1.78 3.78 0.0
0 2 17 1.23 1.02 0.84 180.0
1 2 17 3.12 1.25 1.79 0.0
2 2 17 0.11 1.34 0.45 180.0
3 2 17 84.56 6.70 10.17 0.0
4 2 17 34.99 3.33 6.05 180.0
1 3 17 16.46 2.11 4.31 180.0
2 3 17 21.99 2.77 4.87 0.0
3 3 17 28.15 2.80 4.27 180.0
4 3 17 2.54 0.98 1.08 0.0
2 4 17 6.12 1.28 2.29 180.0
3 4 17 9.10 1.72 3.35 0.0
4 4 17 39.83 4.59 6.35 180.0
2 1 18 4.04 0.94 2.90 180.0
2 2 18 50.98 5.88 6.76 0.0
 
